# Supplementary material for: Comparative Digital Gene Expression Analysis of Tissue-Cultured Plantlets of Highly Resistant and Susceptible Banana Cultivars in Response to Fusarium oxysporum
Source: Int J Mol Sci. 2018 Jan 24;19(2):350. doi: 10.3390/ijms19020350 (PMC5855572; doi:10.3390/ijms19020350)
Supplement: Supplementary file 1 [file ijms-19-00350-s001.zip]

Archive with 8 entries (6 files):
- suppl. final/
- suppl. final/ijms-255688-supplementary/
- suppl. final/ijms-255688-supplementary/Figure S1-S12 final.pdf
- suppl. final/ijms-255688-supplementary/Table S1-2+7-10 final.pdf
- suppl. final/ijms-255688-supplementary/Table S3=DESeqSig--BXW-BXI.xls
- suppl. final/ijms-255688-supplementary/Table S4=DESeqSig-YKW-YKI.xls
- suppl. final/ijms-255688-supplementary/Table S5=DESeqSig BXW-YKW.xlsx
- suppl. final/ijms-255688-supplementary/Table S6=DEseqSig BXI-YKI.xlsx
