# Supplementary material for: Comparative Digital Gene Expression Analysis of Tissue-Cultured Plantlets of Highly Resistant and Susceptible Banana Cultivars in Response to Fusarium oxysporum
Source: Int J Mol Sci. 2018 Jan 24;19(2):350. doi: 10.3390/ijms19020350 (PMC5855572; doi:10.3390/ijms19020350)
Supplement: Supplementary file 1 [file ijms-19-00350-s001.zip › suppl. final/ijms-255688-supplementary/Table S3=DESeqSig--BXW-BXI.xls]

Chr	gene	GENE ID	BX-W-1,BX-W-2	BX-I-1,BX-I-2	foldChange	log2FoldChange	pval	padj	Description
chr6	LOC103989871	103989871	88.3021101227224	1442.75710124535	16.3388745664199	4.03023670790811	5.03051686461954e-45	1.49828914295828e-40	premnaspirodiene oxygenase-like
chr11	LOC103972162	103972162	8.05319427818934	136.948422392863	17.0054785296518	4.08792769855982	2.82164901926303e-22	3.5652807606905e-18	myb-related protein Myb4-like
chr11	LOC103971565	103971565	698.663058458212	166.83299163871	0.238788912078552	-2.06619224681342	3.59113694670679e-22	3.5652807606905e-18	ethylene-responsive transcription factor ERF071-like
chr8	LOC103994672	103994672	45.8153677980024	362.273666565359	7.90725217273393	2.98317643483743	2.03746745786322e-20	1.51709826912495e-16	dirigent protein 11-like
chr5	LOC103985201	103985201	121.255144213404	13.035938482078	0.107508333494992	-3.21747960041292	1.24982699542759e-19	7.44496944636306e-16	cytochrome c-like
chr2	LOC103973932	103973932	2.07024141400306	59.9307983316829	28.9487003430192	4.85542667450879	3.92220167388571e-19	1.94698091091687e-15	caffeic acid 3-O-methyltransferase-like
chr9	LOC103997660	103997660	375.411667600366	117.410915053833	0.312752440019579	-1.67690695489143	3.49943894639664e-14	1.48896127970682e-10	15.4 kDa class V heat shock protein
chr5	LOC103984417	103984417	46.3425109304474	184.398551300547	3.97903669003389	1.99241920194341	6.77354635878695e-14	2.26950538288907e-10	cinnamoyl-CoA reductase 2-like
NW_008992851.1	LOC103974463	103974463	0.839485134492368	36.2002670831456	43.1219870320106	5.43035175292164	6.8578929781096e-14	2.26950538288907e-10	uncharacterized LOC103974463
chr3	LOC103977364	103977364	105.5253692697	8.9303832877017	0.0846278326198276	-3.56272397112331	1.76947851570585e-13	5.27021481117832e-10	uncharacterized LOC103977364
chr3	LOC103977731	103977731	590.80867404708	111.442748076177	0.188627474462734	-2.40638826837424	5.7224121404878e-13	1.5494211199299e-09	early nodulin-93-like
chr5	LOC103985649	103985649	293.53508285005	93.1032475684349	0.317179284549083	-1.65662954532794	8.03507710691464e-13	1.99430613793621e-09	E3 ubiquitin-protein ligase RMA1
chr6	LOC103989311	103989311	148.965482417824	424.13267821667	2.84718762583567	1.50953756787594	1.42296687571428e-12	3.26012657125185e-09	glucose-6-phosphate 1-dehydrogenase, cytoplasmic isoform-like
chr10	LOC103968634	103968634	1489.97844914279	554.166399356591	0.371929137414981	-1.42690031989401	2.84839468950425e-12	6.05975624515675e-09	50S ribosomal protein L12, chloroplastic-like
chr6	LOC103989513	103989513	15.8932747108993	250.267059842593	15.7467271153984	3.97698009714756	3.34545879179374e-12	6.64274297698565e-09	premnaspirodiene oxygenase-like
chr5	LOC103986067	103986067	579.663641724521	211.690302274773	0.365195066651044	-1.45326081851963	3.97365389794266e-12	7.39695673102027e-09	uncharacterized LOC103986067
chr6	LOC103990171	103990171	27.9234520498993	154.710786663744	5.54053225178877	2.47002457557625	5.4419831748063e-12	9.53435452226063e-09	tropinone reductase homolog
chr5	LOC103984705	103984705	1522.66253420196	569.825612877582	0.374229745645007	-1.41800385916011	6.16062412257506e-12	1.01937793814875e-08	1-aminocyclopropane-1-carboxylate oxidase 1-like
chr3	LOC103978680	103978680	232.664238190723	74.0991421087006	0.318481012315949	-1.65072073262303	7.16878297239098e-12	1.12376332657733e-08	pyruvate kinase, cytosolic isozyme-like
chr7	LOC103992635	103992635	71.960621422349	308.267300853767	4.28383322379185	2.09890231484728	9.14148536616525e-12	1.36135000072933e-08	dirigent protein 1-like
chr5	LOC103985796	103985796	293.015268483777	99.6157500147783	0.339967778915567	-1.5565300761759	1.06891149436079e-11	1.5160219022877e-08	rhodanese-like domain-containing protein 17
chr5	LOC103986290	103986290	1303.62007805166	379.447961009987	0.291072504480826	-1.78054952998064	1.59838944743268e-11	2.16392869556068e-08	respiratory burst oxidase homolog protein B-like
chr3	LOC103977653	103977653	79.4663735544964	610.413364478398	7.68140456365218	2.94137013539202	2.19529026821661e-11	2.84280544993755e-08	pathogenesis-related protein 1-like
chr6	LOC103986573	103986573	254.733280597691	86.6672802478312	0.340227551125162	-1.55542812183951	3.4811894311944e-11	4.32015608411225e-08	probable pyruvate, phosphate dikinase regulatory protein, chloroplastic
chr8	LOC103995747	103995747	176.391106399965	53.3854951171655	0.302654120191946	-1.72425810352857	3.79801434424414e-11	4.5248023691587e-08	endoplasmic reticulum oxidoreductin-1-like
chr6	LOC103987728	103987728	1594.27306213298	554.806793128919	0.347999854169674	-1.52284139337868	6.95763040617401e-11	7.9702332314418e-08	uncharacterized LOC103987728
chr10	LOC103999709	103999709	241.237246835185	84.8593364115081	0.351767140127762	-1.50730737327383	1.71109420075072e-10	1.8875270250059e-07	uncharacterized LOC103999709
chr7	LOC103993067	103993067	7.94663735544964	52.8083588803043	6.64537168593574	2.73234989392732	3.00267961134851e-10	3.19399319801443e-07	sugar transport protein 13-like
chr6	LOC103986959	103986959	245.463987572334	88.3440210114578	0.359906240769531	-1.47430697609459	4.22958478046625e-10	4.34392941728989e-07	early nodulin-93-like
chr6	LOC103986947	103986947	397.350479501161	34.4032568362139	0.0865816416766483	-3.52979503398878	4.45349498566174e-10	4.42142982176498e-07	probable prolyl 4-hydroxylase 7
chr8	LOC103993974	103993974	1472.01435339139	613.56613980986	0.416820758843999	-1.26250096521836	6.83601518659605e-10	6.56786697798635e-07	probable 2-aminoethanethiol dioxygenase
chr3	LOC103978957	103978957	187.161212394768	460.354812478598	2.45966996360122	1.29846474897161	7.36021753507201e-10	6.85052247076827e-07	glyoxysomal fatty acid beta-oxidation multifunctional protein MFP-a
NW_008991482.1	LOC103972816	103972816	559.663153446638	209.250554254632	0.373886601192129	-1.41932732398557	7.87465395193395e-10	7.10723313043639e-07	putative ferric-chelate reductase 1
chr5	LOC103986187	103986187	44.2576119841009	4.73735937819437	0.107040555642637	-3.22377058481183	8.11560945962115e-10	7.10927388662813e-07	pyruvate decarboxylase 1-like
chr10	LOC103999830	103999830	167.391870064544	55.8689774948721	0.333761594713828	-1.58311013869966	1.30656895326127e-09	1.11185284868382e-06	probable trehalose-phosphate phosphatase 6
chr4	LOC103980836	103980836	93.552134775156	18.3723012759163	0.196385697879289	-2.34823822811634	1.37806374278984e-09	1.14011806986813e-06	probable indole-3-acetic acid-amido synthetase GH3.8
chr7	LOC103991982	103991982	212.580866573533	613.038983518192	2.88379191128256	1.52796706631532	1.60868703494838e-09	1.29494958510548e-06	protein P21-like
chr6	LOC103988144	103988144	2073.80851419017	873.992046538735	0.421442983071188	-1.24659063241402	1.77128590936565e-09	1.38831525064596e-06	alcohol dehydrogenase 3-like
chr6	LOC103986961	103986961	71.7401788106979	14.7673471926615	0.205844861798134	-2.28037065764848	2.20141844925049e-09	1.68120633570453e-06	early nodulin-93-like
chr2	LOC103971469	103971469	280.678390623983	110.375944317586	0.393247032919799	-1.34649221445439	2.42555704014019e-09	1.80606977208839e-06	E3 ubiquitin-protein ligase RMA1-like
chr10	LOC104000178	104000178	331.062156225869	135.662946846445	0.409780895506184	-1.28707536920332	4.84845091138164e-09	3.52210394986807e-06	protein LHY-like
chr4	LOC103982660	103982660	241.521961057464	95.4117925158795	0.395043962454324	-1.33991488239353	8.97629360880185e-09	6.36547449629891e-06	uncharacterized LOC103982660
chr3	LOC103977461	103977461	271.998825056781	111.073350037752	0.408359668519028	-1.29208770884025	9.92831693464296e-09	6.87686026933502e-06	probable alpha,alpha-trehalose-phosphate synthase [UDP-forming] 9
chr2	LOC103975240	103975240	0	102.381161715779	Inf	Inf	1.08241934959476e-08	7.32699497916602e-06	probable 4-coumarate--CoA ligase 2
chr11	LOC103972421	103972421	560.390440177137	247.236897995318	0.441186858785756	-1.18053827550605	1.1450244092343e-08	7.57853488991878e-06	coproporphyrinogen-III oxidase 1, chloroplastic-like
chr6	LOC103988275	103988275	11.7527918828932	56.3367778378195	4.79348042568684	2.26107354104627	1.33942994133525e-08	8.67251768972372e-06	zeaxanthin epoxidase, chloroplastic-like
chr4	LOC103981920	103981920	971.178323311429	286.224443958247	0.294718731965008	-1.76258933556497	1.42449362419648e-08	9.0270464049081e-06	abscisic acid 8'-hydroxylase 1
chr3	LOC103978252	103978252	1587.94112343589	673.079117743789	0.423869064041506	-1.2383094193237	1.52612973836475e-08	9.46963502655326e-06	stem-specific protein TSJT1-like
chr9	LOC103999070	103999070	25.0137255014039	120.307529827531	4.80966059297238	2.26593508981396	1.56635058930033e-08	9.52085427586144e-06	probable glutathione S-transferase parA
chr2	LOC103971310	103971310	130.432537848364	43.3773744814811	0.332565594421768	-1.58828917257785	1.69838286033263e-08	1.01169270224294e-05	uncharacterized LOC103971310
chr11	LOC103970986	103970986	158.385304962951	357.678443849252	2.25828048841349	1.17522468633762	2.92720640603248e-08	1.70948854112297e-05	patatin-like protein 2
NW_008991799.1	LOC103973832	103973832	131.635666348106	300.873865668485	2.28565611445179	1.19260836099121	3.93289658195698e-08	2.21444957786288e-05	ATPase 10, plasma membrane-type-like
chr9	LOC103998799	103998799	3.1871120046023	30.2649008736634	9.49602675712678	3.24732400009352	3.94056633181347e-08	2.21444957786288e-05	lignin-forming anionic peroxidase-like
chr9	LOC103999483	103999483	187.46058414939	73.5329394612308	0.392258136796541	-1.35012472087624	4.28444917558609e-08	2.36311174528993e-05	peroxidase 24-like
chr5	LOC103985823	103985823	25.2911109575108	116.158240275589	4.5928484703869	2.19938918620907	5.17023793387138e-08	2.79982484768045e-05	myb-related protein Myb4-like
chr11	LOC103970727	103970727	188.371669660681	75.5486214959899	0.401061484628116	-1.31810466925857	8.08809447181846e-08	4.30171081694002e-05	kelch repeat-containing protein At3g27220-like
chr6	LOC103989652	103989652	193.948693847506	79.4245713131475	0.409513308584567	-1.28801775677697	1.13622616689864e-07	5.93708072893144e-05	thioredoxin-like 1-2, chloroplastic
chr9	LOC103996857	103996857	450.436499287316	1026.76134229258	2.27948077901575	1.18870524419475	1.38441274784773e-07	7.10919815205116e-05	tropinone reductase homolog
chr1	LOC103982960	103982960	1781.27246204547	846.826810635442	0.475405547820018	-1.07276935575147	1.70439397471748e-07	8.60401188864159e-05	uncharacterized LOC103982960
chr9	LOC103999581	103999581	573.940042214262	128.791979951068	0.224399711604348	-2.15585727307276	1.76944990385926e-07	8.78354932275739e-05	uncharacterized LOC103999581
chr7	LOC103992692	103992692	105.909311648547	10.6945927664593	0.100978777030943	-3.30787598497511	1.83005192018375e-07	8.93545350668078e-05	protein CHUP1, chloroplastic-like
NW_008991780.1	LOC103973721	103973721	2368.51403590544	977.035469205625	0.412509892022709	-1.27749937916286	3.25032017835268e-07	0.000153662755860407	pyruvate decarboxylase 1-like
chr2	LOC103976711	103976711	161.671645124121	65.8661645411651	0.407407028552208	-1.29545722511388	3.81034627022368e-07	0.000177323989550534	probable trehalose-phosphate phosphatase 6
chr6	LOC103989943	103989943	12.6492198618413	51.0769501697208	4.03795259530622	2.01362397383975	5.04622816359206e-07	0.000227764689427692	NAC domain-containing protein 21/22-like
chr3	LOC103976860	103976860	18.8599441038504	65.3327626618695	3.46410160614056	1.79248124661351	5.04716273913096e-07	0.000227764689427692	cation transport regulator-like protein 2
chr9	LOC103996921	103996921	0.391271145018322	15.4319521446537	39.4405576315397	5.30160804433569	5.32467780680891e-07	0.000236701796713428	uncharacterized LOC103996921
chr3	LOC103979412	103979412	662.221853323387	285.723842847126	0.431462419147313	-1.21269319034048	5.72687455010735e-07	0.000250837105294702	zinc finger A20 and AN1 domain-containing stress-associated protein 5-like
chr8	LOC103995028	103995028	574.687627958358	206.594478447545	0.359490040148411	-1.47597629425768	6.89955839763362e-07	0.000297820938137855	Bowman-Birk type proteinase inhibitor DE-4-like
chr5	LOC103985808	103985808	92.2368078714208	30.2102329267066	0.327529037744021	-1.61030527754352	7.0970673861281e-07	0.000301970078612056	uncharacterized LOC103985808
chr3	LOC103978749	103978749	65.3512972691498	16.586224618376	0.253801000308617	-1.97823033958763	1.23184533618551e-06	0.000516750443562666	early nodulin-93-like
chr2	LOC103976551	103976551	29.8155361643634	87.2444164846923	2.92613944635246	1.54899852332721	1.26346983313489e-06	0.000522655354306799	myb-related protein 308-like
chr2	LOC103976175	103976175	0.839485134492368	16.6518261547242	19.8357605996126	4.31003181338143	1.33618351118451e-06	0.000545162872563281	heptahelical transmembrane protein 4-like
chr4	LOC103980451	103980451	528.978817083095	217.25627044583	0.410708828840877	-1.28381213420773	1.92662405087915e-06	0.000761567541610429	WAT1-related protein At5g07050-like
chr5	LOC103986053	103986053	26.5218672370214	378.934082308593	14.2876095005726	3.83669265021794	1.94329617117891e-06	0.000761567541610429	curcumin synthase 2-like
chr11	LOC103972681	103972681	146.033769570813	46.3395907915265	0.317321061612779	-1.65598481417421	2.64784740039214e-06	0.00100586081939579	cytochrome P450 94C1-like
chr8	LOC103995822	103995822	373.802610423262	93.6585166265133	0.250556079639097	-1.99679455029983	2.66797625343365e-06	0.00100586081939579	glutamate decarboxylase 4-like
chr11	LOC103970683	103970683	224.269386845799	106.204787586861	0.47355900455502	-1.07838390092453	2.73435773410557e-06	0.00101355560100352	uncharacterized LOC103970683
chr7	LOC103990398	103990398	267.502027629697	67.2500423921063	0.251400122040198	-1.99194274478389	2.75644653778154e-06	0.00101355560100352	abscisic acid 8'-hydroxylase 1-like
chr11	LOC103972102	103972102	2.01329856954733	20.1583779334567	10.0126122565065	3.32374651240248	2.89846937704757e-06	0.00102098626103447	uncharacterized LOC103972102
chr6	LOC103989858	103989858	232.449437060325	17.218028802194	0.0740721466996954	-3.75492504093353	2.92427397047484e-06	0.00102098626103447	2-aminoethanethiol dioxygenase-like
chr8	LOC103994659	103994659	1119.85909150697	532.221944765594	0.47525795772162	-1.07321731131832	2.94805326514116e-06	0.00102098626103447	xyloglucan endotransglucosylase/hydrolase protein 22-like
chr1	LOC103994603	103994603	142.492030252052	60.5079345685441	0.424640834027789	-1.23568498549801	2.98438416043954e-06	0.00102168848085668	1-aminocyclopropane-1-carboxylate oxidase 1-like
chr8	LOC103993226	103993226	392.43478314929	106.825658181288	0.272212512163198	-1.87719471349391	3.36110866621807e-06	0.00113758250584817	uncharacterized LOC103993226
chr10	LOC103969067	103969067	338.353107227618	155.615930582347	0.459921683171244	-1.12053987919559	4.06516948554902e-06	0.00134530008841769	beta-1,3-galactosyltransferase pvg3-like
chr10	LOC103968635	103968635	944.072370097507	324.320123592847	0.343533116597142	-1.54147891331841	4.63564646811773e-06	0.00151723180666394	uncharacterized LOC103968635
chr6	LOC103987463	103987463	193.742908768198	90.8384369785558	0.468860705953571	-1.09276871943568	5.02780714291296e-06	0.00162769791244043	ethylene-responsive transcription factor RAP2-4-like
chr9	LOC103999376	103999376	210.32513909382	81.9517880484195	0.389643332230786	-1.35977396644508	5.17680672340353e-06	0.0016579141016113	vacuolar iron transporter homolog 1-like
NW_008991759.1	LOC103973594	103973594	298.213991773008	81.8643193332886	0.27451535337618	-1.86504125487276	5.40172134394448e-06	0.00171154115434088	ethylene-responsive transcription factor ERF071-like
chr11	LOC103971672	103971672	79.7291014782598	20.7901821172747	0.260760271115606	-1.93920401454612	5.67037470008108e-06	0.00177775200070753	UDP-glycosyltransferase 82A1
chr5	LOC103984439	103984439	84.7090694407582	20.1255771652825	0.237584680107453	-2.07348628335128	5.97986430102922e-06	0.00185525289939431	uncharacterized LOC103984439
chr5	LOC103985110	103985110	219.583149156669	440.644711710188	2.00673281808066	1.00484854510628	6.98532954273678e-06	0.00210152580909972	GDSL esterase/lipase At5g55050-like
chr6	LOC103987215	103987215	1306.7902656125	545.243048071534	0.417238375904166	-1.26105623765183	7.58141122101243e-06	0.00225804751806634	uncharacterized LOC103987215
chr11	LOC103970817	103970817	1.23075627951069	16.0418891496889	13.03417209138	3.70422704311616	7.77194399881192e-06	0.00229187703030311	myb-related protein Myb4-like
chr9	LOC103998108	103998108	219.452918650496	106.92406048581	0.487230068040695	-1.03732492700711	8.15293935646679e-06	0.00237132330093213	cytochrome P450 734A6-like
chr11	LOC103970689	103970689	56.4586178564681	17.1742944446285	0.304192612158694	-1.71694297973239	8.35103000230113e-06	0.00237132330093213	zinc finger protein CONSTANS-LIKE 3
chr9	LOC103999184	103999184	14.1004187530031	48.615334970797	3.44779370190286	1.7856734536191	8.3598222736326e-06	0.00237132330093213	cell number regulator 10-like
chr2	LOC103971934	103971934	0.448213989474047	12.4588022452169	27.7965492773587	4.79683388972679	8.92972579095118e-06	0.00247332410631226	caffeic acid 3-O-methyltransferase-like
chr7	LOC103990885	103990885	433.690769194499	170.580082384053	0.393321911602763	-1.34621753515091	1.00926531097557e-05	0.00275673356497369	uncharacterized LOC103990885
chr3	LOC103978458	103978458	222.256088276252	110.310342781238	0.496320904578002	-1.01065487399024	1.03735361457621e-05	0.00278347207716557	hexokinase-2-like
chr10	LOC103968598	103968598	199.0921615772	97.405607371856	0.489248831296083	-1.03135969030071	1.10998365423242e-05	0.00295176367479094	indole-3-acetic acid-amido synthetase GH3.17
chr5	LOC103983832	103983832	24.5085686674741	3.55028613629793	0.14485897501675	-2.78727902256049	1.14728930749306e-05	0.00301577030115069	uncharacterized LOC103983832
chr3	LOC103977596	103977596	94.6836628980987	193.372668945814	2.04230236798007	1.0301964766426	1.15430370108508e-05	0.00301577030115069	non-functional NADPH-dependent codeinone reductase 2-like
NW_008994396.1	LOC103974853	103974853	31.950049188994	83.0623261645764	2.59975581487334	1.37837612278637	1.25309091449298e-05	0.00324539650410947	uncharacterized LOC103974853
chr10	LOC104000442	104000442	1487.50227905143	724.401294881883	0.486991721010222	-1.03803084857363	1.27285704797344e-05	0.00326817019972766	GDP-mannose 4,6 dehydratase 1-like
chr7	LOC103991860	103991860	52.7590202517643	6.47970167816922	0.122816944803909	-3.02541847474853	1.29913570361975e-05	0.00330713314500946	WAT1-related protein At1g21890-like
chr8	LOC103996179	103996179	216.486249257545	108.089266548924	0.499289293983446	-1.00205212289307	1.40917601795211e-05	0.00352696626207443	STS14 protein-like
chr6	LOC103987256	103987256	56.6790604681192	17.8388993966207	0.314735269944262	-1.6677892355313	1.49757730868702e-05	0.00371698688016119	bidirectional sugar transporter SWEET14-like
chr8	LOC103995220	103995220	74.5580059687971	154.885724094006	2.07738554809026	1.05476899504564	1.52676738756389e-05	0.00375811899762008	uncharacterized LOC103995220
chr2	LOC103971736	103971736	253.906765710624	90.7509682634248	0.357418472128676	-1.48431389710625	1.55573782497783e-05	0.00379804060484751	transcription repressor MYB6-like
chr9	LOC103996660	103996660	35.4145466497031	88.9320908377103	2.51117405842765	1.32836203041245	1.66582838750196e-05	0.00403374249539499	probable WRKY transcription factor 43
chr8	LOC103996064	103996064	306.502286195192	117.54211812653	0.383495077918194	-1.38272003373955	1.9749962291399e-05	0.00455994478206999	glutamate synthase 1 [NADH], chloroplastic-like
chr4	LOC103981515	103981515	208.745396981403	52.1765546964863	0.249953078970813	-2.00027079635737	2.08216545024933e-05	0.00477040121309432	zinc finger CCCH domain-containing protein 2-like
chr3	LOC103977198	103977198	1.23075627951069	14.8329487290098	12.051897663205	3.59118842256617	2.14004941137147e-05	0.0048655902036861	sphinganine C(4)-monooxygenase 1-like
chr11	LOC103970477	103970477	145.557927801571	68.1091079522615	0.467917543076803	-1.09567377592316	2.21719289017241e-05	0.00496517842412744	phytochrome A-associated F-box protein-like
chr8	LOC103995095	103995095	87.2275248442353	29.6549638686281	0.339972547903702	-1.55650983853074	2.36519879893637e-05	0.00525709559906873	probable 2-aminoethanethiol dioxygenase
chr3	LOC103978376	103978376	170.984910746508	68.1200415416529	0.39839797116743	-1.32771779435421	2.55399469600804e-05	0.00559324838425761	heavy metal-associated isoprenylated plant protein 26-like
chr1	LOC103986257	103986257	111.131708521212	48.5934677920143	0.437260152288032	-1.1934362139181	2.68250581963467e-05	0.00583180681255467	pectinesterase-like
chr8	LOC103995983	103995983	219.217818506501	85.4692734165434	0.389882875392306	-1.35888730544844	2.73619370897695e-05	0.00590541981363547	(+)-neomenthol dehydrogenase
chr11	LOC103970300	103970300	194.788178981998	90.5978980119456	0.465109836158581	-1.10435664453859	2.75945182261278e-05	0.00591277072551791	homeobox-leucine zipper protein ROC5-like
chr4	LOC103980497	103980497	41.18438566841	11.2607954139291	0.273423901587211	-1.87078873199413	2.83682602071532e-05	0.0060351447286418	salicylic acid-binding protein 2-like
chr1	LOC103990854	103990854	2031.56815497195	861.21851420205	0.423918100947954	-1.2381425253089	2.93756903470108e-05	0.00620514582478987	glutamine synthetase nodule isozyme-like
NW_008995838.1	LOC103975054	103975054	121.888844268589	452.042955784442	3.70864912615251	1.8908937814821	3.11325468990575e-05	0.0064392484502884	dirigent protein 11-like
chr1	LOC103987630	103987630	369.832956128623	119.708526411887	0.323682690869371	-1.62734787628065	3.34061735630626e-05	0.00676849981906296	solute carrier family 25 member 44-like
chr11	LOC103971465	103971465	135.263663576011	63.513885236155	0.469556150979628	-1.09063040474842	3.44737288585212e-05	0.006937605002177	uncharacterized LOC103971465
chr1	LOC103982338	103982338	142.492030252052	67.695975556271	0.475086048226871	-1.07373925490234	3.60971978451452e-05	0.00713475198755624	RNA polymerase sigma factor sigA-like
NW_008991791.1	LOC103973786	103973786	273.648480261079	69.2524468365925	0.253070825646541	-1.98238689372498	3.61720235737642e-05	0.00713475198755624	uncharacterized LOC103973786
chr7	LOC103990524	103990524	80.1277013894498	31.9963095842469	0.399316453978047	-1.32439557492377	3.94912001485264e-05	0.0076876202955798	protein SHI RELATED SEQUENCE 1-like
chr4	LOC103982750	103982750	677.260985367451	298.062375609038	0.440099728241872	-1.18409761400749	4.04641156767502e-05	0.00782586507348265	phenolic glucoside malonyltransferase 2-like
chr9	LOC103997199	103997199	1281.48054292631	631.615121405798	0.492879212948079	-1.02069395788128	4.12197393386955e-05	0.00792057236428198	beta-glucosidase 13-like
chr7	LOC103992672	103992672	1.56508458007329	15.4100849658709	9.84616752479238	3.29956228610245	4.23183412074314e-05	0.00807954791360344	uncharacterized LOC103992672
chr8	LOC103995192	103995192	101.669600663973	44.433244650681	0.437035695630761	-1.19417697578773	4.29176191187526e-05	0.00814177304352183	21 kDa protein-like
chr1	LOC103975399	103975399	113.642835158517	52.2202890540518	0.459512374723943	-1.1218243808976	5.53794073476427e-05	0.0101673973983022	uncharacterized LOC103975399
chr9	LOC103996795	103996795	86.0830264738674	23.2408637268072	0.269981954385195	-1.88906511423732	6.01668783791445e-05	0.010795242805087	sugar carrier protein C-like
chr11	LOC103972282	103972282	551.722157572442	189.28898093022	0.343087509414313	-1.54335149138774	6.57174893005281e-05	0.0114463725223797	nematode resistance protein-like HSPRO2
chr4	LOC103981875	103981875	3.24405484905802	19.5703081072041	6.03266868711753	2.59279635203496	7.18246253987781e-05	0.0123654603634521	auxin-induced in root cultures protein 12-like
chr3	LOC103978513	103978513	24.3946829785627	4.75922655697712	0.195092781536017	-2.35776769589916	7.23546405145818e-05	0.0123851184660132	uncharacterized LOC103978513
chr6	LOC103990142	103990142	2.63234109238855	17.2398959809767	6.54926370705761	2.71133272254547	7.5468570570855e-05	0.0128443194621848	ankyrin repeat-containing protein At3g12360-like
chr7	LOC103991678	103991678	197.675919231978	77.0722920081373	0.389892164445639	-1.35885293330136	7.73268267940163e-05	0.0130858080070056	protein E6-like
chr7	LOC103991122	103991122	1903.70595351677	411.225598806407	0.216013191557624	-2.21080867687989	7.81135152097027e-05	0.0131118007954667	acyl-[acyl-carrier-protein] desaturase 1, chloroplastic-like
NW_008991816.1	LOC103973892	103973892	42.5290276368322	13.035938482078	0.306518611085956	-1.70595342127714	7.83608830779304e-05	0.0131118007954667	alpha-dioxygenase 1-like
chr11	LOC103971427	103971427	293.098151823083	49.2252719758323	0.167948080428515	-2.57391278858014	7.89268917004231e-05	0.013132729287181	uncharacterized LOC103971427
chr8	LOC103993486	103993486	124.99702713022	55.7596416009584	0.446087742093808	-1.16460058959911	8.194799665092e-05	0.0135596618458389	UDP-glucuronate 4-epimerase 6-like
chr5	LOC103984591	103984591	99.1584740266674	44.433244650681	0.448103352606367	-1.15809657444362	8.3592491223443e-05	0.0137553522574532	putative F-box protein At1g65770
chr4	LOC103982813	103982813	103.100500541538	257.822154867864	2.50068771260709	1.32232490413884	8.99267248568802e-05	0.0146359430226083	dihydroflavonol-4-reductase-like
chr7	LOC103991203	103991203	74.9842336597559	30.852970699916	0.411459438792328	-1.28117787648192	9.73745735111913e-05	0.0157619798774854	protein NRT1/ PTR FAMILY 4.6-like
chr6	LOC103988185	103988185	101.87538574328	14.8220151396184	0.145491622254751	-2.7809920130906	0.000108788029368964	0.01744715666823	uncharacterized LOC103988185
chr8	LOC103995548	103995548	150.679409232749	62.2174761003448	0.412912928296923	-1.27609050490836	0.00011655978979141	0.0185647956104137	uncharacterized LOC103995548
chr7	LOC103991704	103991704	318.190806467458	124.59895604156	0.391585657124582	-1.35260017155502	0.000122357869297327	0.0193846105274021	E3 ubiquitin-protein ligase RING1-like
NW_008993624.1	LOC103974663	103974663	1264.142290432	618.495615795335	0.489261074862049	-1.031323586973	0.000125204493440265	0.0197176588946615	trans-cinnamate 4-monooxygenase-like
chr3	LOC103977576	103977576	95.4019335775079	33.9463900826578	0.355824969261012	-1.49076034267159	0.000125784152228904	0.0197176588946615	cytokinin hydroxylase-like
chr11	LOC103972072	103972072	114.937863048655	55.1059702383576	0.479441402308222	-1.06057359615138	0.000129766514380417	0.0200257298668723	cytochrome P450 84A1-like
chr11	LOC103970467	103970467	152.400664813846	34.9366587155096	0.22924216740251	-2.12505565329212	0.000133743631082476	0.0205330943719611	ethylene-responsive transcription factor ERF071-like
chr1	LOC103977837	103977837	33.5151337690673	9.51845311395423	0.284004628462479	-1.81601365316637	0.000153269067922381	0.0234100816358985	anthocyanin 5-aromatic acyltransferase-like
chr10	LOC103969198	103969198	34.3123335914474	77.0722920081373	2.24619791022748	1.16748504774062	0.000166428767660315	0.0250349212929032	uncharacterized LOC103969198
chr9	LOC103999544	103999544	1241.80883281635	469.394531660214	0.377992585699083	-1.40357015853644	0.000168576397252254	0.0252305498279454	uncharacterized LOC103999544
chr11	LOC103970256	103970256	21.0440712067649	53.9298305858525	2.56270899561089	1.35766966496396	0.000178062377640374	0.026254504235846	uncharacterized LOC103970256
chr5	LOC103983874	103983874	835.827822199777	1737.2777803066	2.0785115476706	1.05555076322369	0.000180143915347856	0.0264305732744854	phenylalanine ammonia-lyase
chr2	LOC103975243	103975243	350.473496672096	33.8807885463096	0.0966714712182888	-3.37076599194884	0.00018499213101701	0.0270088511284835	probable inactive poly [ADP-ribose] polymerase SRO2
chr9	LOC103999102	103999102	488.114102182904	202.912989238551	0.415708106631421	-1.26635721297532	0.000186344078364673	0.0270735220976264	uncharacterized LOC103999102
chr11	LOC103972198	103972198	47.6798241326978	99.6485507829524	2.08995214633385	1.06346990927399	0.000190741917475582	0.0273127753369843	protein TORNADO 2-like
chr7	LOC103990411	103990411	19.293500560981	77.8571664434346	4.03540903307575	2.01271491391987	0.00019667244113955	0.028027234387083	expansin-B18-like
chr10	LOC104000100	104000100	112.241250345639	50.9676142758071	0.454089865524982	-1.13895025614319	0.000200134446838757	0.0283750955500168	putative E3 ubiquitin-protein ligase XBAT35
chr6	LOC103989802	103989802	18.4117301143764	2.98408348882815	0.16207512657912	-2.62526539523735	0.000201018841023823	0.0283750955500168	uncharacterized LOC103989802
chr6	LOC103987791	103987791	97.5437753683102	45.7296537864912	0.468811603957537	-1.09291981530466	0.000206922822110283	0.028934222224097	UDP-glycosyltransferase 72B1-like
chr9	LOC103997166	103997166	49.970508158352	18.3832348653077	0.367881687475598	-1.44268623169332	0.000217026191097371	0.0302051779235706	uncharacterized protein At5g48480-like
chr1	LOC103991893	103991893	309.191570132037	152.522511199605	0.493294533012242	-1.01947879628358	0.000218548444020868	0.0302755667754304	uncharacterized LOC103991893
chr3	LOC103980026	103980026	87.0713538432117	39.7177524512694	0.456151773208772	-1.13241416956659	0.00022156017051439	0.030550685734262	NO-associated protein 1, chloroplastic/mitochondrial-like
chr1	LOC103996900	103996900	216.962091026788	55.1825053640972	0.254341692149731	-1.97516012429654	0.000236401528337035	0.0324469268202316	uncharacterized LOC103996900
chr2	LOC103976774	103976774	101.285658285126	48.6700029177539	0.480522156263668	-1.05732514152667	0.000245525630560833	0.0335314282933167	nudix hydrolase 13, mitochondrial-like
chr4	LOC103981221	103981221	73.0628344806048	10.7055263558507	0.146524925181934	-2.77078199421467	0.000280678074125613	0.0373201596417735	transport and Golgi organization 2 homolog
chr10	LOC103969232	103969232	51.7137500379642	19.5921752859869	0.378858142594645	-1.40027033959314	0.000286031614406611	0.0373647614188005	probable calcium-binding protein CML30
chr2	LOC103975280	103975280	934.013206015942	465.549038610349	0.498439460611227	-1.00450980627152	0.000288351256826391	0.0374448064671146	CBL-interacting protein kinase 7-like
chr4	LOC103982080	103982080	216.585477414113	91.9271079159298	0.424438004862924	-1.23637425161197	0.000307307896547157	0.0394519758222436	uncharacterized LOC103982080
chr3	LOC103977651	103977651	60.5421578400185	162.355694405027	2.6816965268078	1.42314598443056	0.000309900387331519	0.0396140477952015	pathogenesis-related protein 1-like
NW_008991791.1	LOC103973787	103973787	370.828612264139	113.696625076665	0.306601543992186	-1.70556313271043	0.000314058974458462	0.0399740704926103	uncharacterized LOC103973787
chr4	LOC103980237	103980237	24.3946829785627	5.92443262009081	0.242857536836901	-2.04181783525623	0.000325271115131423	0.0412249995449971	uncharacterized LOC103980237
NW_008991791.1	LOC103973789	103973789	371.219883409157	113.696625076665	0.306278381514788	-1.70708455616501	0.000327957448512773	0.0413769919913576	uncharacterized LOC103973789
chr6	LOC103988682	103988682	20.5885284511191	52.1765546964863	2.53425371416723	1.34156096561834	0.000329248828295453	0.0413769919913576	chitinase 6
chr6	LOC103988206	103988206	40.3375717677459	8.88664893013621	0.220306987770692	-2.1824128392392	0.00033168425766781	0.0415079156738574	uncharacterized LOC103988206
NW_008993463.1	LOC103974633	103974633	19.692100472171	1.78607665754034	0.0907001596942099	-3.46275109889037	0.00033975846522403	0.0421640255343022	chlorophyll a-b binding protein CP24 10A, chloroplastic
chr1	LOC103991713	103991713	33.4159056124993	72.966736813761	2.18359297694651	1.12670396208855	0.000352667187691751	0.0435490384727155	uncharacterized LOC103991713
chr3	LOC103977807	103977807	174.9602065224	82.507057106498	0.471576130060949	-1.08443740013677	0.000357223221260997	0.0437841005022121	pyruvate decarboxylase 1
chr9	LOC103999480	103999480	73.9096483812689	177.21051031282	2.39766409655564	1.26162955692664	0.000361172104863334	0.0439832318825851	CASP-like protein MA4_106O17.52
chr2	LOC103970201	103970201	77.7158029087124	25.4400727803381	0.327347486974056	-1.61110519139696	0.000374727726536663	0.0451857919318541	oxygen-dependent coproporphyrinogen-III oxidase, chloroplastic-like
chr7	LOC103990423	103990423	236.220635041828	94.9330585835407	0.401883004703339	-1.3151525265692	0.000378079316288502	0.0454061062755513	ethylene-responsive transcription factor ERF105-like
chr2	LOC103976796	103976796	25.6823821025291	60.5188681579355	2.35643515918159	1.23660598399949	0.000383590567035091	0.045882977705113	NAC transcription factor NAM-B1-like
chr11	LOC103972230	103972230	165.564057560707	54.1813031418541	0.327252810423467	-1.61152251290298	0.000385973546286664	0.045983344410408	expansin-A2
chr2	LOC103971516	103971516	105.062497747883	17.2289623915854	0.163987747872981	-2.6083400650635	0.000399852037162979	0.0467549107107967	uncharacterized LOC103971516
chr7	LOC103991975	103991975	835.594988967199	366.650217493638	0.438789392390708	-1.18839944546872	0.000400627221024293	0.0467549107107967	CBL-interacting serine/threonine-protein kinase 5-like
chr9	LOC103998048	103998048	40.636943522368	84.2712665852556	2.0737599652117	1.05224891390058	0.000401868692652564	0.0467549107107967	transcription factor TT2
chr6	LOC103988802	103988802	99.3366313262063	48.7356044541021	0.490610601582228	-1.02734968552334	0.000409617923894529	0.0472870552142428	uncharacterized LOC103988802
chr2	LOC103975954	103975954	34.9736614264009	11.2389282351463	0.321354064080414	-1.63776437701234	0.000414026250735469	0.0476114202776263	chlorophyll a-b binding protein of LHCII type 1-like
NW_008993374.1	LOC103974563	103974563	101.221386674499	50.4560795752942	0.498472518831891	-1.00441412494355	0.000421451559324886	0.0482788970882015	uncharacterized LOC103974563
