# Supplementary material for: Comparative Digital Gene Expression Analysis of Tissue-Cultured Plantlets of Highly Resistant and Susceptible Banana Cultivars in Response to Fusarium oxysporum
Source: Int J Mol Sci. 2018 Jan 24;19(2):350. doi: 10.3390/ijms19020350 (PMC5855572; doi:10.3390/ijms19020350)
Supplement: Supplementary file 1 [file ijms-19-00350-s001.zip › suppl. final/ijms-255688-supplementary/Table S4=DESeqSig-YKW-YKI.xls]

Chr	gene	GENE ID	YK-W-1,YK-W-2	YK-I-1,YK-I-2	foldChange	log2FoldChange	pval	padj	Description
chr7	LOC103990974	103990974	116.619011159794	352.394874417862	3.02176181150261	1.59538994544418	4.51730598373819e-10	1.35026793159918e-05	transcription factor JUNGBRUNNEN 1-like
chr10	LOC104000178	104000178	278.490084756834	94.3554288500697	0.338810729769633	-1.56144853090107	1.77205763191971e-09	2.55910403877232e-05	protein LHY-like
NW_008992851.1	LOC103974463	103974463	3.61019888556925	45.345093181156	12.5602756575019	3.650796221963	2.56843602298918e-09	2.55910403877232e-05	uncharacterized LOC103974463
chr4	LOC103980149	103980149	441.832424181819	1240.49871790113	2.80762264154396	1.48934904327871	5.18373382722035e-09	3.87367469573609e-05	LOB domain-containing protein 41-like
chr1	LOC103989140	103989140	71.2353548058577	13.8822454076517	0.1948785886655	-2.35935250466604	9.58229187302487e-09	5.72848572753173e-05	uncharacterized LOC103989140
chr2	LOC103975649	103975649	258.4554839324	93.6965605051693	0.362524946577168	-1.46384781958095	4.22917416269683e-08	0.000210690408161952	pathogenesis-related protein 1-like
chr9	LOC103996921	103996921	0	17.8039045330909	Inf	Inf	6.93299170221198e-08	0.000296048649958312	uncharacterized LOC103996921
chr7	LOC103990508	103990508	131.245331204935	41.5350851393359	0.316469048902626	-1.65986368584411	8.41368956524392e-08	0.000314366993493383	dehydration-responsive element-binding protein 1G-like
chr11	LOC103971465	103971465	179.608182154072	68.3953291288717	0.380802969600798	-1.39288336568573	5.62210375407917e-07	0.00186722559236867	uncharacterized LOC103971465
chr2	LOC103976551	103976551	54.712789340871	150.688044379639	2.7541649072363	1.4616149442693	9.4553513372206e-07	0.00282629906820861	myb-related protein 308-like
chr3	LOC103978957	103978957	384.858805512856	903.356477333841	2.3472412853593	1.23096615174566	1.04156051067015e-06	0.0028302986567674	glyoxysomal fatty acid beta-oxidation multifunctional protein MFP-a
chr2	LOC103976420	103976420	53.4475482113933	12.2860157665404	0.229870521243507	-2.12110662919079	1.60315220662749e-06	0.00399331855069187	uncharacterized LOC103976420
chr6	LOC103986984	103986984	41.9557494224898	7.64619495469885	0.182244270688684	-2.45605463440345	1.98189040506136e-06	0.00455697585366838	putative nuclease HARBI1
chr10	LOC103968789	103968789	33.1022940648872	99.5866195504503	3.00845069393802	1.58902071236224	2.70962829276056e-06	0.00578524994992184	curcumin synthase 3-like
chr1	LOC103981283	103981283	529.752136211181	244.496255968428	0.46152953288132	-1.11550512723689	3.09858902863665e-06	0.00617466164366521	uncharacterized LOC103981283
NW_008991492.1	LOC103972968	103972968	1.68698817263688	27.961614111483	16.5748726428692	4.05092587996387	9.8926496202282e-06	0.0178960434101491	uncharacterized LOC103972968
chr3	LOC103978674	103978674	186.508228956915	392.55009648394	2.1047333872578	1.07363749445947	1.06215819723821e-05	0.0178960434101491	luminal-binding protein 2
chr5	LOC103984595	103984595	119.520542424477	267.684321870821	2.23965116322967	1.1632740428768	1.0776781686216e-05	0.0178960434101491	uncharacterized LOC103984595
chr5	LOC103985522	103985522	326.033174363998	153.567626724633	0.471018407940241	-1.08614465176873	1.32188526525012e-05	0.019992754924846	putative nuclease HARBI1
chr8	LOC103994672	103994672	179.796939205677	388.044003069347	2.15823475518372	1.10985179796739	1.33936186864921e-05	0.019992754924846	dirigent protein 11-like
chr4	LOC103983427	103983427	24.27257145163	73.9021797386078	3.04467863596071	1.6062899605543	1.42097162187106e-05	0.019992754924846	proline-rich receptor-like protein kinase PERK3
chr9	LOC103998448	103998448	164.583847810118	70.0025969267974	0.425330904935218	-1.23334240856489	1.47148174482825e-05	0.019992754924846	zinc finger A20 and AN1 domain-containing stress-associated protein 1-like
chr4	LOC103983205	103983205	21.5328319454656	69.4594822229459	3.22574765822072	1.68963358465827	1.54106592876438e-05	0.0200278268159548	UDP-glycosyltransferase 73C3-like
chr3	LOC103979506	103979506	475.110545103347	230.156368069485	0.484426983239072	-1.0456488675492	1.88116975526511e-05	0.0234291854810956	probable polygalacturonase
chr6	LOC103990142	103990142	16.1040509705685	57.9288451706808	3.59715982497513	1.84685826110703	2.04978609416891e-05	0.0245080624563212	ankyrin repeat-containing protein At3g12360-like
chr5	LOC103984038	103984038	35.0762028152513	91.1740077246617	2.59931236584761	1.37813001648823	2.25351472713917e-05	0.0255813520199952	alpha carbonic anhydrase 7-like
chr10	LOC104000780	104000780	38.4264464161798	118.544251947606	3.08496525189203	1.62525423938916	2.33375124894279e-05	0.0255813520199952	probable LRR receptor-like serine/threonine-protein kinase At1g74360
NW_008991412.1	LOC103972750	103972750	88.7092755295084	33.0480392578012	0.372543221219387	-1.4245202829458	2.39629940972154e-05	0.0255813520199952	probable polygalacturonase
chr11	LOC103970414	103970414	202.477453462051	90.7274033901851	0.448086450312797	-1.15815099339602	2.57064106441663e-05	0.0264962179505095	[Pyruvate dehydrogenase (acetyl-transferring)] kinase, mitochondrial
chr11	LOC103971627	103971627	198.81655653905	399.782801574606	2.01081242193269	1.00777850652176	3.09584910652326e-05	0.0308460085476956	phenylalanine ammonia-lyase-like
chr6	LOC103988525	103988525	116.932897030608	47.5850504529235	0.406943226938677	-1.29710055820216	3.50411251115707e-05	0.0337875571196761	disease resistance protein RGA2-like
chr7	LOC103991268	103991268	111.794269182179	231.763635867411	2.07312626633599	1.05180798826073	4.56592965449053e-05	0.0426500635319927	probable WRKY transcription factor 50
