# Supplementary material for: Comparative Digital Gene Expression Analysis of Tissue-Cultured Plantlets of Highly Resistant and Susceptible Banana Cultivars in Response to Fusarium oxysporum
Source: Int J Mol Sci. 2018 Jan 24;19(2):350. doi: 10.3390/ijms19020350 (PMC5855572; doi:10.3390/ijms19020350)
Supplement: Supplementary file 1 [file ijms-19-00350-s001.zip › suppl. final/ijms-255688-supplementary/Table S5=DESeqSig BXW-YKW.xlsx]

## Sheet: Sheet1
Chr	gene	GENE ID	BX-W-1,BX-W-2	YK-W-1,YK-W-2	foldChange	log2FoldChange	pval	padj	Description
chr3	LOC103978153	103978153	176.788	354.149	2.00324	1.00233	4.55e-05	0.003473	ethylene-responsive transcription factor RAP2-9-like
chr7	LOC103991700	103991700	77.1731	154.661	2.00408	1.00294	3.75e-05	0.00299757	putative DNA-binding protein ESCAROLA
chr11	LOC103971878	103971878	33.7119	67.5688	2.0043	1.0031	0.000518648	0.0208756	probable inactive purple acid phosphatase 27
NW_008993355.1	LOC103974548	103974548	29.9993	60.1455	2.0049	1.00353	0.000926893	0.0312946	nuclear transcription factor Y subunit B-3-like
chr3	LOC103978612	103978612	28.574	57.4297	2.00986	1.00709	0.000782403	0.0278595	NAC domain-containing protein 67-like
chr1	LOC103976769	103976769	77.538	156.15	2.01385	1.00996	0.000152441	0.00861319	probable xyloglucan endotransglucosylase/hydrolase protein 31
chr4	LOC103983462	103983462	26.8843	54.1556	2.01439	1.01035	0.00135386	0.0405834	uncharacterized LOC103983462
chr6	LOC103987715	103987715	187.725	378.204	2.01467	1.01055	5.31e-08	1.28e-05	CMP-N-acetylneuraminate-beta-galactosamide-alpha-2,3-sialyltransferase 1-like
NW_008991864.1	LOC103974088	103974088	184.179	371.601	2.01761	1.01265	5.26e-08	1.28e-05	homeobox-leucine zipper protein HOX19-like
chr11	LOC103972466	103972466	184.472	375.277	2.03432	1.02455	3.72e-08	9.7e-06	glucan endo-1,3-beta-glucosidase 14-like
chr9	LOC103999179	103999179	41.999	85.78	2.04243	1.03029	0.00066527	0.0248097	cysteine-rich repeat secretory protein 15-like
chr10	LOC104000358	104000358	114.428	236.02	2.0626	1.04447	1.93e-07	4.08e-05	uncharacterized protein C6C3.02c-like
chr3	LOC103978957	103978957	206.785	426.787	2.06392	1.04539	3.7e-07	7.3e-05	glyoxysomal fatty acid beta-oxidation multifunctional protein MFP-a
chr2	LOC103975952	103975952	157.596	325.683	2.06657	1.04724	0.000421835	0.0180978	probable LRR receptor-like serine/threonine-protein kinase At1g05700
chr3	LOC103979359	103979359	154.944	320.221	2.06669	1.04732	9.24e-05	0.00614612	F-box protein At1g67340-like
chr2	LOC103972575	103972575	40.973	84.6935	2.06706	1.04758	0.000141197	0.00817852	cinnamate beta-D-glucosyltransferase-like
chr6	LOC103989914	103989914	91.0291	188.176	2.06721	1.04769	0.00088864	0.030728	hexose carrier protein HEX6
chr7	LOC103992059	103992059	27.1488	56.2578	2.07221	1.05117	0.000934083	0.0314455	uncharacterized LOC103992059
chr11	LOC103972665	103972665	38.5852	79.9912	2.0731	1.05179	9.8e-05	0.00643656	putative disease resistance protein RGA1
chr7	LOC103992136	103992136	34.3412	71.22	2.07389	1.05234	0.000278209	0.0132699	uncharacterized LOC103992136
chr7	LOC103990299	103990299	81.946	170.468	2.08025	1.05676	2.16e-05	0.00201265	uncharacterized protein At1g15400-like
chr10	LOC104000773	104000773	47.5996	99.0421	2.08073	1.05709	3.28e-05	0.00274199	chalcone synthase 2-like
chr3	LOC103977951	103977951	467.079	972.789	2.08271	1.05846	1.81e-07	3.88e-05	protein ASPARTIC PROTEASE IN GUARD CELL 2-like
chr1	LOC103997659	103997659	259.07	539.716	2.08328	1.05886	0.00114616	0.0361294	glutathione S-transferase U17-like
chr7	LOC103992023	103992023	99.7472	207.907	2.08433	1.05959	1.03e-06	0.000171839	RING-H2 finger protein ATL2-like
chr3	LOC103978997	103978997	47.2373	99.2786	2.1017	1.07156	2.57e-05	0.00228852	vacuolar-sorting receptor 6
chr4	LOC103980353	103980353	62.8835	132.21	2.10247	1.07208	0.00103336	0.0336724	uncharacterized protein At1g01500-like
chr2	LOC103975290	103975290	30.031	63.1832	2.10393	1.07309	0.00156221	0.0447058	non-specific lipid transfer protein GPI-anchored 2-like
chr6	LOC103987675	103987675	135.281	285.141	2.10777	1.07572	0.000468954	0.0195317	amino acid permease 4-like
chr4	LOC103982352	103982352	65.4008	137.939	2.10913	1.07665	0.000237944	0.0116811	uncharacterized LOC103982352
chr7	LOC103992513	103992513	66.6304	140.951	2.11542	1.08095	3.29e-06	0.000449992	probable WRKY transcription factor 70
chr11	LOC103971903	103971903	52.3751	110.821	2.1159	1.08127	1.32e-05	0.00134726	ethylene-responsive transcription factor ERF069-like
chr9	LOC103997732	103997732	34.2433	72.744	2.12433	1.08701	0.000105749	0.00680781	arabinogalactan peptide 23-like
NW_008993795.1	LOC103974727	103974727	61.8523	131.572	2.12719	1.08895	1.79e-06	0.000277529	probable small nuclear ribonucleoprotein G
chr5	LOC103984321	103984321	25.0941	53.5119	2.13244	1.09251	0.000726995	0.0264257	uncharacterized LOC103984321
chr3	LOC103979054	103979054	119.109	254.579	2.13737	1.09583	0.000173211	0.00936279	calcium-binding protein PBP1-like
chr11	LOC103970417	103970417	19.126	41.004	2.14388	1.10023	0.00173543	0.0480751	probable receptor-like protein kinase At2g42960
chr8	LOC103995269	103995269	100.641	215.778	2.14403	1.10033	3.61e-05	0.00294604	uncharacterized LOC103995269
chr8	LOC103995918	103995918	103.391	223.155	2.15836	1.10994	0.00178881	0.0490995	uncharacterized LOC103995918
chr4	LOC103981824	103981824	117.345	254.604	2.1697	1.1175	5.24e-06	0.000635366	cinnamoyl-CoA reductase 1-like
chr3	LOC103978375	103978375	122.618	266.604	2.17427	1.12053	0.000141679	0.00819059	dof zinc finger protein DOF1.5
chr2	LOC103976796	103976796	28.3757	61.7247	2.17527	1.12119	0.00021396	0.0109681	NAC transcription factor NAM-B1-like
chr6	LOC103989891	103989891	50.9181	111.027	2.1805	1.12466	6.39e-06	0.000744014	chaperone protein dnaJ 20, chloroplastic-like
chr11	LOC103972143	103972143	121.861	266.01	2.18289	1.12624	0.000271862	0.0130259	uncharacterized LOC103972143
chr10	LOC103969607	103969607	57.1506	124.762	2.18304	1.12634	7.83e-06	0.000891038	heat stress transcription factor B-1-like
chr8	LOC103996072	103996072	276.559	604.095	2.18432	1.12719	0.00020889	0.0107482	acidic endochitinase SE2-like
chr9	LOC103998612	103998612	37.3609	81.9476	2.1934	1.13317	0.00130467	0.0397454	ethylene-responsive transcription factor 3-like
chr8	LOC103995907	103995907	123.874	272.036	2.19607	1.13493	2.32e-09	9.27e-07	ABC transporter B family member 11-like
chr2	LOC103971670	103971670	22.1088	48.6033	2.19837	1.13643	0.000567645	0.022474	probable inorganic phosphate transporter 1-8
chr6	LOC103988500	103988500	36.5306	80.4589	2.20251	1.13915	3.17e-05	0.00267922	uncharacterized LOC103988500
chr11	LOC103971966	103971966	42.5305	93.7512	2.20433	1.14034	0.00115756	0.0363739	pectinesterase-like
chr4	LOC103981301	103981301	112.469	248.151	2.2064	1.14169	5.67e-09	2.1e-06	probable monogalactosyldiacylglycerol synthase 3, chloroplastic
chr9	LOC103996857	103996857	497.544	1100.54	2.21195	1.14532	2.7e-05	0.00238918	tropinone reductase homolog
chr3	LOC103976880	103976880	178.478	394.791	2.21199	1.14535	0.000738552	0.0266615	probable xyloglucan endotransglucosylase/hydrolase protein 23
chr9	LOC103997634	103997634	55.9581	123.796	2.21231	1.14555	0.00100636	0.0331236	probable glucuronosyltransferase Os06g0687900
chr1	LOC103969526	103969526	22.7064	50.3284	2.21649	1.14827	0.000915988	0.0310699	AP2/ERF and B3 domain-containing transcription repressor RAV2-like
chr3	LOC103978955	103978955	73.5558	163.422	2.22175	1.15169	0.000113729	0.00711008	uncharacterized LOC103978955
chr9	LOC103999099	103999099	27.8786	61.9862	2.22344	1.15279	0.000197828	0.0103388	uncharacterized LOC103999099
chr2	LOC104000871	104000871	28.6058	63.6811	2.22616	1.15456	0.000110414	0.00693176	uncharacterized LOC104000871
chr6	LOC103987238	103987238	19.4248	43.4281	2.2357	1.16072	0.00122595	0.0380044	scarecrow-like protein 32
chr8	LOC103994202	103994202	29.2034	65.376	2.23864	1.16263	0.000107089	0.00680871	EID1-like F-box protein 3
chr3	LOC103979831	103979831	956.122	2140.96	2.23921	1.16299	0.00143422	0.0422728	flavonoid 3'-monooxygenase
chr2	LOC103970367	103970367	2820.23	6318.12	2.24028	1.16368	6.78e-05	0.00479144	naringenin,2-oxoglutarate 3-dioxygenase-like
chr4	LOC103982854	103982854	115.253	258.235	2.24058	1.16387	2.08e-09	8.4e-07	SPX domain-containing protein 3-like
chr6	LOC103987158	103987158	24.6949	55.3526	2.24146	1.16444	0.000231819	0.0114744	uncharacterized LOC103987158
chr2	LOC103970816	103970816	44.5851	99.9526	2.24184	1.16468	4e-06	0.000527248	arginine decarboxylase-like
NW_008994611.1	LOC103974892	103974892	28.9046	65.0291	2.24978	1.16979	0.00032711	0.0152106	phosphoenolpyruvate carboxylase kinase 2-like
chr3	LOC103978994	103978994	239.441	541.149	2.26005	1.17635	1.31e-05	0.0013414	ethylene-responsive transcription factor 8-like
chr6	LOC103987608	103987608	26.8182	60.6434	2.26128	1.17714	0.000140375	0.00814666	dCTP pyrophosphatase 1-like
chr7	LOC103991628	103991628	20.6518	46.8178	2.26701	1.18079	0.00083062	0.0292632	3'-N-debenzoyl-2'-deoxytaxol N-benzoyltransferase
chr4	LOC103982883	103982883	81.4806	184.852	2.26867	1.18184	2.54e-08	7.17e-06	uncharacterized LOC103982883
chr2	LOC103970329	103970329	43.0594	97.6993	2.26894	1.18202	4.77e-06	0.00060208	uncharacterized LOC103970329
chr5	LOC103984417	103984417	51.2461	116.459	2.27254	1.1843	0.000400226	0.0173698	cinnamoyl-CoA reductase 2-like
chr8	LOC103995522	103995522	58.9726	134.061	2.27328	1.18478	5.98e-05	0.00433688	polyphenol oxidase, chloroplastic-like
chr10	LOC103969565	103969565	45.6481	104.016	2.27866	1.18818	0.00119868	0.0374302	uncharacterized LOC103969565
chr8	LOC103995032	103995032	39.5451	90.1906	2.2807	1.18948	4.86e-06	0.000611217	uncharacterized LOC103995032
chr10	LOC104000597	104000597	32.752	74.7858	2.2834	1.19118	5.01e-05	0.00377142	uncharacterized LOC104000597
chr4	LOC103983075	103983075	67.3258	153.957	2.28675	1.1933	1.41e-07	3.15e-05	uncharacterized LOC103983075
chr9	LOC103997041	103997041	30.2002	69.2636	2.29348	1.19754	0.000255513	0.0124013	AF4/FMR2 family member 4-like
chr1	LOC103978140	103978140	488.352	1121.13	2.29575	1.19896	2.45e-12	1.88e-09	phenylalanine ammonia-lyase-like
chr1	LOC103989489	103989489	334.702	774.233	2.3132	1.20989	2.47e-07	5.1e-05	miraculin-like
chr7	LOC103991623	103991623	68.0556	157.784	2.31846	1.21317	9.53e-08	2.23e-05	cationic amino acid transporter 5-like
chr6	LOC103988070	103988070	22.2093	51.5555	2.32135	1.21497	0.000165016	0.00905051	NAC domain-containing protein 72-like
chr11	LOC103972276	103972276	1860.54	4334.3	2.32959	1.22007	1.39e-06	0.000219086	tropinone reductase homolog At1g07440-like
chr1	LOC103977900	103977900	357.744	834.995	2.33406	1.22284	0.000169591	0.00923379	uncharacterized LOC103977900
chr11	LOC103972184	103972184	44.9182	104.952	2.33651	1.22435	0.000310024	0.0145755	eukaryotic translation initiation factor isoform 4G-1-like
chr8	LOC103993227	103993227	81.2823	189.937	2.33676	1.22451	8.36e-09	2.69e-06	methionine gamma-lyase-like
chr8	LOC103993690	103993690	272.915	638.421	2.33926	1.22605	1.22e-05	0.00127558	pyrophosphate-energized vacuolar membrane proton pump 1-like
chr7	LOC103992160	103992160	1079.43	2525.89	2.34002	1.22652	9.69e-13	8.29e-10	trans-cinnamate 4-monooxygenase-like
NW_008992685.1	LOC103974226	103974226	43.3925	101.848	2.34714	1.23091	2.42e-06	0.000352237	uncharacterized LOC103974226
chr3	LOC103979700	103979700	47.0733	110.59	2.3493	1.23223	2.4e-06	0.000350919	probable membrane-associated kinase regulator 2
chr7	LOC103992341	103992341	17.0053	39.9529	2.34943	1.23231	0.000642882	0.024216	metalloendoproteinase 1
chr6	LOC103987972	103987972	339.869	799.312	2.35183	1.23378	8.11e-05	0.00554515	chalcone synthase 2
chr10	LOC104000297	104000297	34.5421	81.4194	2.3571	1.23702	0.000154471	0.00867875	leucine-rich repeat receptor protein kinase EXS
chr3	LOC103977129	103977129	132.462	313.568	2.36722	1.2432	1.42e-08	4.25e-06	ethylene-responsive transcription factor ERF113-like
chr9	LOC103998523	103998523	22.8386	54.1254	2.36991	1.24483	0.000106894	0.00680871	uncharacterized LOC103998523
chr11	LOC103970158	103970158	78.2995	185.576	2.37008	1.24494	8.49e-06	0.000944599	flotillin-like protein 1
chr10	LOC104000722	104000722	48.332	114.683	2.37283	1.24661	2.3e-06	0.00033891	U-box domain-containing protein 4-like
chr6	LOC103989536	103989536	18.2984	43.5187	2.37828	1.24992	0.00170913	0.0476397	RING-H2 finger protein ATL3-like
chr2	LOC103970654	103970654	491.06	1168.89	2.38034	1.25117	6.36e-07	0.000114745	copper transporter 6-like
chr10	LOC104000899	104000899	37.3265	89.225	2.39039	1.25725	3.72e-06	0.00049705	uncharacterized LOC104000899
chr6	LOC103988860	103988860	44.8839	107.431	2.39353	1.25914	8.17e-07	0.000140596	short-chain type dehydrogenase/reductase-like
chr6	LOC103987820	103987820	15.4135	36.9101	2.39466	1.25982	0.00133621	0.0403776	peroxidase P7-like
chr3	LOC103979138	103979138	57.9809	138.935	2.39621	1.26076	0.00124829	0.038458	cytochrome P450 71A1-like
chr7	LOC103991624	103991624	74.6875	179.094	2.39791	1.26178	6.24e-07	0.000113582	uncharacterized acetyltransferase At3g50280
chr3	LOC103977767	103977767	29.4043	70.9283	2.41217	1.27033	0.000132081	0.00780139	NAC domain-containing protein 100-like
chr2	LOC103970827	103970827	22.0109	53.1296	2.41378	1.27129	0.000347436	0.0157165	uncharacterized LOC103970827
chr10	LOC103969234	103969234	15.2495	36.8246	2.41481	1.27191	0.00164347	0.0464297	protein PHYTOCHROME KINASE SUBSTRATE 1-like
chr6	LOC103987502	103987502	3794.75	9171.02	2.41676	1.27308	1.13e-05	0.00119896	chalcone synthase 2-like
chr8	LOC103995575	103995575	10013.7	24220.8	2.41877	1.27428	5.33e-09	2e-06	pathogenesis-related protein 1-like
chr10	LOC104000507	104000507	51.5449	124.963	2.42436	1.2776	3.53e-05	0.00290045	stem-specific protein TSJT1-like
chr4	LOC103983039	103983039	20.6518	50.1221	2.42701	1.27918	0.000152163	0.00861319	myb-related protein Myb4-like
NW_008991684.1	LOC103973479	103973479	107.109	260.317	2.4304	1.28119	0.000158945	0.00887592	uncharacterized LOC103973479
chr10	LOC103968462	103968462	145.488	353.978	2.43304	1.28276	7.51e-12	5e-09	NAC transcription factor NAM-B2-like
chr3	LOC103978271	103978271	14.8185	36.1808	2.4416	1.28783	0.00135315	0.0405834	UDP-glycosyltransferase 73D1-like
chr7	LOC103992433	103992433	116.953	286.087	2.44616	1.29052	1.84e-08	5.34e-06	probable calcium-binding protein CML30
chr3	LOC103976912	103976912	20.6174	50.444	2.44667	1.29082	8.77e-05	0.00591792	S-adenosylmethionine decarboxylase proenzyme-like
chr4	LOC103980883	103980883	44.4185	108.895	2.45156	1.2937	2.04e-07	4.24e-05	neurogenic locus notch homolog protein 1-like
NW_008991499.1	LOC103973048	103973048	167.626	412.328	2.45981	1.29855	0.000143614	0.00825465	inorganic pyrophosphatase 2-like
chr9	LOC103998485	103998485	43.6913	107.522	2.46094	1.29921	2.89e-07	5.85e-05	transcription factor HBP-1b(c38)-like
chr1	LOC103982219	103982219	57.148	140.66	2.46132	1.29943	2.7e-08	7.44e-06	uncharacterized LOC103982219
chr9	LOC103996956	103996956	39.3812	97.0003	2.46312	1.30048	6.26e-07	0.000113582	dehydration-responsive element-binding protein 2B
chr8	LOC103994707	103994707	83.7044	206.302	2.46465	1.30138	2.66e-07	5.42e-05	uncharacterized LOC103994707
NW_008992711.1	LOC103974283	103974283	37.0278	91.297	2.46564	1.30196	3.05e-05	0.00259299	NAC domain-containing protein 8-like
chr2	LOC103970644	103970644	84.466	208.314	2.46625	1.30232	2.82e-06	0.000392811	glutathione S-transferase U10-like
chr5	LOC103985823	103985823	27.9447	69.1178	2.47338	1.30648	1.24e-05	0.00129102	myb-related protein Myb4-like
chr10	LOC103969029	103969029	20.9823	51.9024	2.47363	1.30663	0.000119998	0.00731866	alpha-aminoadipic semialdehyde synthase
chr10	LOC103999793	103999793	53.8347	133.443	2.47875	1.30961	3.9e-08	1.01e-05	putative DNA-binding protein ESCAROLA
chr2	LOC103975364	103975364	17.833	44.2177	2.47954	1.31007	0.00022247	0.0112907	NAC domain-containing protein 76-like
chr11	LOC103972151	103972151	63.7773	158.282	2.4818	1.31139	5.88e-09	2.12e-06	lipid transfer-like protein VAS
chr10	LOC103969713	103969713	68.8516	171.434	2.48991	1.31609	3.58e-09	1.41e-06	uncharacterized LOC103969713
chr6	LOC103988864	103988864	56.6192	142.355	2.51425	1.33013	1.7e-08	4.99e-06	cinnamoyl-CoA reductase 2-like
chr8	LOC103995799	103995799	81.2479	205.342	2.52735	1.33762	1.18e-10	6.32e-08	uncharacterized LOC103995799
chr6	LOC103987744	103987744	69.2139	175.206	2.53137	1.33992	7.98e-10	3.74e-07	cytochrome P450 CYP72A219-like
chr3	LOC103978449	103978449	957.643	2424.76	2.53201	1.34029	0.000193279	0.0101806	uncharacterized LOC103978449
chr11	LOC103971627	103971627	86.9516	220.475	2.5356	1.34233	1.47e-10	7.72e-08	phenylalanine ammonia-lyase-like
chr6	LOC103989655	103989655	56.5531	143.551	2.53835	1.34389	1.86e-07	3.95e-05	NAC transcription factor 29-like
chr10	LOC103969198	103969198	37.9533	96.5274	2.54332	1.34671	0.000476909	0.0197434	uncharacterized LOC103969198
chr11	LOC103972219	103972219	35.0736	89.3406	2.54723	1.34893	0.000148807	0.00848796	scopoletin glucosyltransferase-like
chr6	LOC103989541	103989541	108.333	276.652	2.55372	1.3526	1.83e-09	7.51e-07	protein TIFY 10A-like
chr7	LOC103990888	103990888	47.5361	121.845	2.56321	1.35795	3.7e-05	0.00297696	probable galactinol--sucrose galactosyltransferase 2
NW_008994369.1	LOC103974823	103974823	235.835	609.11	2.58278	1.36893	1.99e-05	0.00190252	alpha carbonic anhydrase 7-like
chr9	LOC103996839	103996839	15.5801	40.2446	2.58308	1.36909	0.000228203	0.011466	dof zinc finger protein DOF3.6-like
chr9	LOC103998606	103998606	18.5311	48.0752	2.5943	1.37535	0.000124245	0.00752426	AP2/ERF and B3 domain-containing protein Os01g0693400-like
chr2	LOC103968707	103968707	50.7198	132.507	2.61254	1.38545	1.11e-08	3.39e-06	lysM domain receptor-like kinase 4
chr9	LOC103996642	103996642	16.4077	42.8749	2.61309	1.38576	9.72e-05	0.00640869	uncharacterized LOC103996642
chr2	LOC103972660	103972660	21.5138	56.5797	2.62993	1.39502	2.28e-05	0.0020916	uncharacterized LOC103972660
chr3	LOC103978879	103978879	15.4478	40.9738	2.6524	1.4073	0.000226308	0.0113899	cytochrome P450 94A1-like
chr8	LOC103994675	103994675	219.118	581.394	2.65334	1.40781	5.78e-10	2.75e-07	dirigent protein 1-like
chr8	LOC103993506	103993506	45.8464	121.961	2.66021	1.41154	3.1e-06	0.000425312	uncharacterized LOC103993506
NW_008993286.1	LOC103974488	103974488	19.2265	51.2336	2.66474	1.41399	2.79e-05	0.00245256	glutathione S-transferase U18-like
chr2	LOC103971898	103971898	42.4326	113.341	2.67107	1.41742	0.000962791	0.0321066	caffeic acid 3-O-methyltransferase-like
chr3	LOC103978243	103978243	27.8125	74.4087	2.67537	1.41974	1.26e-06	0.000199937	protein YLS9-like
chr10	LOC103968846	103968846	87.2796	233.712	2.67774	1.42102	5.71e-12	3.97e-09	cytochrome P450 711A1
chr3	LOC103978182	103978182	28.0425	75.2233	2.68247	1.42356	4.23e-05	0.00331616	CBL-interacting serine/threonine-protein kinase 1-like
chr9	LOC103997619	103997619	1448.4	3888	2.68434	1.42457	3.89e-16	5.82e-13	dirigent protein 11-like
chr6	LOC103989311	103989311	164.648	444.334	2.69869	1.43226	1.17e-14	1.29e-11	glucose-6-phosphate 1-dehydrogenase, cytoplasmic isoform-like
NW_008992726.1	LOC103974308	103974308	44.7834	121.604	2.71537	1.44115	7.87e-09	2.56e-06	NAC transcription factor 29-like
chr6	LOC103989833	103989833	38.9501	106.118	2.72447	1.44598	1.97e-08	5.61e-06	uncharacterized LOC103989833
chr2	LOC103971653	103971653	15.8127	43.1666	2.72986	1.44883	9.76e-05	0.00642506	ethylene-responsive transcription factor 1B-like
chr8	LOC103994914	103994914	16.807	46.0282	2.73863	1.45346	0.000229203	0.0114742	probable inactive leucine-rich repeat receptor-like protein kinase At1g66830
chr3	LOC103977761	103977761	16.8731	46.5261	2.75741	1.46332	6.02e-05	0.00435576	WUSCHEL-related homeobox 11-like
chr2	LOC103975605	103975605	29.4704	81.8319	2.77675	1.4734	2.57e-07	5.27e-05	uncharacterized LOC103975605
chr4	LOC103980715	103980715	44.5533	123.852	2.77985	1.47501	0.000607552	0.0234758	calcium-transporting ATPase 8, plasma membrane-type-like
chr1	LOC103980421	103980421	32.5193	91.1261	2.80222	1.48657	4.84e-08	1.21e-05	uncharacterized LOC103980421
chr4	LOC103982669	103982669	19.922	56.0568	2.81382	1.49253	5.8e-05	0.00423523	putative transporter arsB
chr8	LOC103994461	103994461	16.0772	45.3594	2.82135	1.49639	2.82e-05	0.0024717	transcription factor bHLH123-like
chr9	LOC103997919	103997919	12.7295	36.035	2.83082	1.50122	0.000215736	0.0110056	uncharacterized LOC103997919
chr6	LOC103988092	103988092	35.7004	101.064	2.8309	1.50126	6.61e-09	2.36e-06	scarecrow-like protein 23
chr6	LOC103988275	103988275	12.994	36.8246	2.83398	1.50283	0.000127584	0.00767194	zeaxanthin epoxidase, chloroplastic-like
chr11	LOC103972312	103972312	10.2095	28.9638	2.83694	1.50433	0.000593888	0.023037	short-chain dehydrogenase TIC 32, chloroplastic-like
chr3	LOC103979639	103979639	11.5687	32.9672	2.84968	1.5108	0.00023119	0.0114742	mitogen-activated protein kinase kinase kinase 2-like
chr9	LOC103997623	103997623	36.565	104.308	2.85267	1.51231	4.75e-06	0.00060208	dirigent protein 11-like
chr8	LOC103994674	103994674	546.299	1559.13	2.85399	1.51298	4.76e-19	1.43e-15	dirigent protein 1-like
chr7	LOC103990700	103990700	66.633	191.139	2.86854	1.52031	2.58e-05	0.00229203	zeaxanthin epoxidase, chloroplastic-like
chr6	LOC103989579	103989579	163.982	472.569	2.88183	1.52699	7.89e-17	1.39e-13	protein P21-like
chr11	LOC103971495	103971495	47.9671	139.141	2.90076	1.53643	1.83e-10	9.46e-08	peroxiredoxin-2E-2, chloroplastic-like
chr4	LOC103982813	103982813	114.026	331.31	2.90556	1.53881	0.00139328	0.041351	dihydroflavonol-4-reductase-like
chr6	LOC103989865	103989865	8.55159	24.9001	2.91175	1.54189	0.00088081	0.0305303	chaperone protein dnaJ 20, chloroplastic-like
NW_008993853.1	LOC103974753	103974753	165.78	483.81	2.91838	1.54517	1.44e-09	6.26e-07	uncharacterized LOC103974753
chr2	LOC103971055	103971055	8.85039	25.8658	2.92256	1.54723	0.000591862	0.0229882	protein STAY-GREEN, chloroplastic-like
chr8	LOC103994412	103994412	16.3099	47.7533	2.92788	1.54985	2.49e-05	0.00223675	uncharacterized LOC103994412
chr4	LOC103981909	103981909	395.628	1162.24	2.9377	1.55469	0.000119766	0.00731866	probable mitochondrial chaperone BCS1-B
chr11	LOC103970805	103970805	21.5456	63.6259	2.95308	1.56222	2.25e-06	0.000336797	ethylene-responsive transcription factor ERF113-like
chr3	LOC103976995	103976995	19.7236	58.2746	2.95456	1.56294	2.52e-06	0.000363288	omega-6 fatty acid desaturase, endoplasmic reticulum isozyme 2-like
chr2	LOC103969199	103969199	14.5858	43.252	2.96535	1.5682	4.85e-05	0.00367115	36.4 kDa proline-rich protein-like
chr3	LOC103978827	103978827	9.01696	26.7408	2.96561	1.56833	0.000930546	0.0313808	sulfate transporter 3.1-like
chr8	LOC103995574	103995574	4560.37	13536.8	2.96835	1.56966	9.52e-16	1.24e-12	phytohormone-binding protein-like
chr7	LOC103991823	103991823	7.85614	23.3511	2.97234	1.5716	0.00134036	0.0404396	probable GTP diphosphokinase RSH2, chloroplastic
chr7	LOC103991639	103991639	7.79003	23.2052	2.97884	1.57475	0.00134446	0.0404637	probable WRKY transcription factor 41
chr6	LOC103986549	103986549	66.8974	200.156	2.99199	1.5811	0.000344763	0.0156428	uncharacterized LOC103986549
chr10	LOC104000233	104000233	38.6857	115.855	2.99478	1.58245	0.000621987	0.0237744	ethylene-responsive transcription factor ABR1-like
chr6	LOC103990006	103990006	8.71817	26.3033	3.01707	1.59315	0.000589138	0.0229121	hypersensitive-induced response protein 1-like
NW_008994791.1	LOC103974924	103974924	17.5024	52.9535	3.02549	1.59717	0.0010993	0.0351331	probable receptor-like protein kinase At1g67000
chr3	LOC103979702	103979702	30.2981	91.8605	3.03189	1.60022	0.000797689	0.0283364	uncharacterized LOC103979702
chr9	LOC103999383	103999383	83.3052	254.226	3.05175	1.60964	6.64e-12	4.52e-09	protein YLS9
chr6	LOC103986668	103986668	8.35326	25.6595	3.0718	1.61908	0.000653855	0.0245368	acyl-protein thioesterase 2-like
chr9	LOC103999480	103999480	81.6472	251.31	3.07799	1.62199	4.19e-15	5.02e-12	CASP-like protein MA4_106O17.52
chr3	LOC103977427	103977427	12.7956	39.3945	3.07875	1.62234	5.64e-05	0.00414307	pectinesterase-like
chr7	LOC103992834	103992834	14.0887	43.4885	3.08677	1.6261	1.48e-05	0.00148697	putative calcium-transporting ATPase 13, plasma membrane-type
chr2	LOC103975826	103975826	608.775	1881.97	3.09141	1.62826	5.17e-22	5.16e-18	GDSL esterase/lipase At5g55050-like
chr6	LOC103990171	103990171	30.8613	95.4263	3.0921	1.62859	0.000760556	0.0271759	tropinone reductase homolog
chr11	LOC103970490	103970490	28.5053	88.3447	3.09924	1.63191	0.000365132	0.0163686	protein SRG1-like
NW_008991492.1	LOC103972970	103972970	16.6748	52.0785	3.12319	1.64302	4.96e-06	0.000621161	probable serine acetyltransferase 4
chr1	LOC103976154	103976154	104.718	327.745	3.12978	1.64606	5.49e-07	0.000102113	glutathione S-transferase U18-like
chr10	LOC103999647	103999647	9.08307	28.4659	3.13395	1.64798	0.000294716	0.0139204	nematode resistance protein-like HSPRO2
chr11	LOC103972605	103972605	24.0999	75.6608	3.13947	1.65052	0.000480884	0.0198082	serpin-ZXA-like
chr9	LOC103998448	103998448	58.0814	182.514	3.14238	1.65186	3.39e-06	0.000460792	zinc finger A20 and AN1 domain-containing stress-associated protein 1-like
chr6	LOC103987320	103987320	52.4095	164.982	3.14793	1.65441	5.4e-10	2.61e-07	peroxidase 4-like
chr7	LOC103992685	103992685	70.7053	222.723	3.15002	1.65536	7.76e-15	8.94e-12	uncharacterized LOC103992685
chr1	LOC103987503	103987503	53.8004	170.971	3.17789	1.66807	1.37e-13	1.29e-10	uncharacterized LOC103987503
chr3	LOC103978092	103978092	14.8846	47.4314	3.18661	1.67202	9.21e-06	0.00101007	zinc finger AN1 domain-containing stress-associated protein 12
chr6	LOC103986791	103986791	10.6723	34.0182	3.18752	1.67244	0.000628934	0.0238745	GDSL esterase/lipase At1g74460
chr10	LOC103969080	103969080	32.2548	102.935	3.1913	1.67415	1.72e-07	3.77e-05	putative leucine-rich repeat receptor-like serine/threonine-protein kinase At2g24130
chr3	LOC103979708	103979708	27.3814	87.6155	3.19981	1.67799	6.82e-09	2.4e-06	early nodulin-like protein 1
chr2	LOC104000952	104000952	16.3099	52.4608	3.2165	1.68549	1.51e-06	0.00023583	ubiquitin carboxyl-terminal hydrolase 10-like
NW_008991483.1	LOC103972871	103972871	19.5914	63.0373	3.2176	1.68598	3.4e-07	6.74e-05	uncharacterized LOC103972871
chr3	LOC103978234	103978234	7.52559	24.2865	3.2272	1.69028	0.000738965	0.0266615	uncharacterized LOC103978234
chr1	LOC103989972	103989972	106.207	343.205	3.23146	1.69219	0.000373208	0.0166807	pathogenesis-related protein PR-4-like
chr7	LOC103992058	103992058	36.4963	117.952	3.2319	1.69238	4.47e-11	2.53e-08	uncharacterized LOC103992058
chr6	LOC103989217	103989217	17.0714	55.2922	3.23887	1.69549	5.59e-06	0.000661601	uncharacterized LOC103989217
chr2	LOC103971568	103971568	19.0599	62.0164	3.25376	1.70211	1.42e-07	3.15e-05	probable aquaporin PIP1-2
chr4	LOC103981933	103981933	29.7692	97.1764	3.26433	1.70679	1.9e-08	5.48e-06	myb-related protein Myb4-like
chr8	LOC103994655	103994655	37.0621	122.539	3.30632	1.72522	3.43e-08	9.08e-06	primary amine oxidase-like
chr9	LOC103996978	103996978	6.56309	21.8021	3.32192	1.73202	0.000736284	0.0266486	NAC transcription factor 29-like
NW_008991525.1	LOC103973392	103973392	5.93375	19.9311	3.35895	1.74801	0.00156914	0.0448372	putative transporter arsB
chr3	LOC103977235	103977235	357.157	1211.18	3.39117	1.76178	1.08e-05	0.00115924	phenylpropanoylacetyl-CoA synthase-like
chr8	LOC103995765	103995765	14.5515	49.4481	3.39816	1.76475	1.22e-06	0.000194894	uncharacterized LOC103995765
NW_008995559.1	LOC103975026	103975026	19.9881	68.4438	3.42423	1.77578	2.59e-08	7.24e-06	chitinase 6-like
chr1	LOC103982244	103982244	10.5083	36.0048	3.42631	1.77665	2.89e-05	0.00250738	probable protein phosphatase 2C 44
chr10	LOC103969416	103969416	5.73542	19.7853	3.44967	1.78646	0.00157824	0.0449711	peroxidase P7-like
chr3	LOC103978344	103978344	9.08307	31.4181	3.45897	1.79034	4.95e-05	0.00373625	branched-chain-amino-acid aminotransferase 3, chloroplastic-like
chr10	LOC104000993	104000993	7.22679	25.0158	3.46153	1.79141	0.000471296	0.0195748	cysteine-rich repeat secretory protein 55-like
chr3	LOC103980088	103980088	14.5541	50.444	3.46598	1.79326	0.000374414	0.0166848	uncharacterized LOC103980088
chr3	LOC103979311	103979311	21.5138	74.7858	3.47618	1.7975	7.72e-09	2.54e-06	uncharacterized LOC103979311
chr1	LOC103979623	103979623	12.7956	44.801	3.50128	1.80788	3.51e-06	0.000475505	cytokinin riboside 5'-monophosphate phosphoribohydrolase LOG1-like
chr7	LOC103992490	103992490	92.6183	324.34	3.5019	1.80814	1.43e-19	5.35e-16	NAC domain-containing protein 68-like
chr5	LOC103985238	103985238	78.5296	277.688	3.53609	1.82216	2.23e-06	0.000336603	chitinase 6-like
chr9	LOC103997618	103997618	704.358	2502.27	3.55256	1.82886	8.47e-19	2.31e-15	dirigent protein 21-like
chr2	LOC103975824	103975824	171.415	610.593	3.56207	1.83272	8.3e-18	2.07e-14	GDSL esterase/lipase At5g55050-like
chr4	LOC103981398	103981398	5.07172	18.0904	3.56692	1.83468	0.00138908	0.0412917	polyol transporter 5-like
chr7	LOC103991553	103991553	59.6337	212.936	3.57073	1.83622	2.98e-17	5.95e-14	glucan endo-1,3-beta-glucosidase 14-like
chr11	LOC103970539	103970539	9.74677	35.0693	3.59805	1.84721	0.000425206	0.0181903	wall-associated receptor kinase 5-like
chr11	LOC103970573	103970573	241.954	885.745	3.66081	1.87216	0.000119856	0.00731866	beta-glucosidase 32-like
chr10	LOC103969557	103969557	11.1377	40.8279	3.66575	1.87411	2.55e-06	0.000364916	transmembrane protein 45A-like
chr7	LOC103993067	103993067	8.78428	32.2077	3.66652	1.87441	1.54e-05	0.00153748	sugar transport protein 13-like
NW_008991836.1	LOC103974007	103974007	5.86764	21.6864	3.69594	1.88594	0.000833437	0.029328	dehydration-responsive element-binding protein 2A-like
NW_008994278.1	LOC103974796	103974796	9.31576	34.7475	3.72996	1.89916	0.00126487	0.0388888	acidic endochitinase-like
chr10	LOC104000236	104000236	11.1059	41.879	3.77087	1.9149	1.2e-05	0.00126079	protein YLS9-like
chr11	LOC103971836	103971836	5.20394	20.1072	3.86384	1.95004	0.000340731	0.0155779	protein TRANSPARENT TESTA 1-like
chr4	LOC103981366	103981366	16.4764	63.9175	3.87933	1.95581	2.56e-06	0.000364916	glu S.griseus protease inhibitor-like
chr4	LOC103982638	103982638	16.5743	65.3155	3.94077	1.97848	2.46e-05	0.00221034	putative ripening-related protein 1
chr8	LOC103994672	103994672	50.5876	199.387	3.94143	1.97872	0.000599392	0.0232204	dirigent protein 11-like
chr3	LOC103979728	103979728	4.70681	18.704	3.97381	1.99052	0.000517064	0.0208756	tetraspanin-19-like
chr6	LOC103987314	103987314	3.64645	14.5548	3.99151	1.99693	0.00180986	0.0494959	ocs element-binding factor 1-like
chr9	LOC103998074	103998074	20.784	83.3205	4.00888	2.0032	3.54e-11	2.04e-08	beta-glucosidase 22-like
NW_008995838.1	LOC103975054	103975054	134.747	540.806	4.0135	2.00486	7.74e-27	2.32e-22	dirigent protein 11-like
chr7	LOC103991091	103991091	32.4214	131.013	4.04095	2.0147	4.8e-08	1.21e-05	uncharacterized LOC103991091
chr10	LOC104001014	104001014	7.09457	28.7274	4.0492	2.01764	0.000348849	0.0157418	uncharacterized LOC104001014
chr6	LOC103986901	103986901	10.4422	42.8447	4.10302	2.03669	4.3e-07	8.21e-05	uncharacterized LOC103986901
chr1	LOC103994394	103994394	4.14358	17.0091	4.10494	2.03736	0.000796762	0.0283364	heavy metal-associated isoprenylated plant protein 26
NW_008993296.1	LOC103974504	103974504	7.2929	30.191	4.13978	2.04955	9.02e-06	0.000993454	RING-H2 finger protein ATL70-like
chr9	LOC103996645	103996645	6.36476	26.595	4.17847	2.06298	3.64e-05	0.00295973	uncharacterized LOC103996645
chr2	LOC103976691	103976691	4.20969	17.6529	4.1934	2.06812	0.000380391	0.0168758	uncharacterized LOC103976691
chr11	LOC103972342	103972342	15.6805	66.1354	4.21768	2.07645	1.51e-08	4.48e-06	protein trichome birefringence-like 28
chr7	LOC103990585	103990585	15.2152	64.2645	4.22371	2.07851	1.29e-09	5.67e-07	protein GLUTAMINE DUMPER 3-like
chr3	LOC103979770	103979770	6.06597	25.6595	4.23008	2.08068	3.73e-05	0.00298489	protein ELC-like
chr2	LOC103975319	103975319	15.5801	66.1406	4.24521	2.08583	4.12e-05	0.00326497	uncharacterized protein At1g15400-like
chr8	LOC103994904	103994904	6.79578	28.8732	4.2487	2.08702	0.00011954	0.00731866	protein FAF-like, chloroplastic
chr4	LOC103980474	103980474	3.64645	15.6361	4.28804	2.10032	0.000846621	0.0297154	uncharacterized LOC103980474
chr9	LOC103998238	103998238	63.5472	272.669	4.29081	2.10125	5.55e-23	8.31e-19	bidirectional sugar transporter SWEET14-like
chr1	LOC103991966	103991966	12.0658	51.817	4.29452	2.1025	1.36e-08	4.12e-06	uncharacterized LOC103991966
chr6	LOC103988022	103988022	22.5081	97.6389	4.33795	2.11701	1.33e-11	8.46e-09	probable carboxylesterase 17
chr1	LOC103997727	103997727	4.01136	17.4466	4.34931	2.12079	0.000950286	0.0317958	U-box domain-containing protein 52-like
chr7	LOC103992527	103992527	18.8616	82.1236	4.35401	2.12234	5.02e-12	3.58e-09	peroxidase 4-like
NW_008994396.1	LOC103974853	103974853	35.3037	154.249	4.3692	2.12737	1.26e-17	2.91e-14	uncharacterized LOC103974853
chr6	LOC103988993	103988993	3.84478	16.8633	4.38602	2.13291	0.000388156	0.0170436	MATE efflux family protein 5-like
chr10	LOC104000723	104000723	13.3589	59.3559	4.44318	2.15159	1.6e-09	6.85e-07	probable carboxylesterase 17
chr8	LOC103995714	103995714	11.8675	52.8983	4.45741	2.15621	7.38e-09	2.51e-06	protein IQ-DOMAIN 14-like
chr8	LOC103994439	103994439	44.2889	198.482	4.48153	2.16399	0.000508461	0.020632	lysine histidine transporter-like 8
chr4	LOC103982815	103982815	3.64645	16.6872	4.57629	2.19418	0.000569617	0.022474	caffeic acid 3-O-methyltransferase-like
NW_008996904.1	LOC103975164	103975164	15.149	69.4647	4.58542	2.19705	0.000159758	0.00887592	germin-like protein 3-8
chr8	LOC103995686	103995686	3.21544	14.8163	4.60787	2.2041	0.00155025	0.044436	gibberellin 20 oxidase 2-like
chr6	LOC103986657	103986657	19.2265	88.7875	4.61797	2.20726	2.58e-13	2.34e-10	pathogenesis-related protein PR-4-like
chr8	LOC103994016	103994016	3.94525	18.4123	4.66696	2.22248	0.000261098	0.0125907	dof zinc finger protein DOF5.1-like
chr3	LOC103978498	103978498	5.50273	25.6897	4.66854	2.22297	1.31e-05	0.00134164	uncharacterized LOC103978498
chr7	LOC103991268	103991268	25.9562	123.972	4.77622	2.25587	1.12e-16	1.77e-13	probable WRKY transcription factor 50
NW_008992025.1	LOC103974155	103974155	19.8241	94.7169	4.77787	2.25637	2.14e-11	1.28e-08	uncharacterized LOC103974155
chr2	LOC103975301	103975301	8.78428	42.4624	4.83391	2.27319	6.86e-06	0.000790502	probable LRR receptor-like serine/threonine-protein kinase At2g16250
chr4	LOC103982582	103982582	15.3474	74.2024	4.83486	2.27347	3.42e-12	2.56e-09	S-norcoclaurine synthase-like
chr7	LOC103991738	103991738	6.79578	33.1984	4.88515	2.2884	1.83e-05	0.00178355	LOB domain-containing protein 1-like
chr6	LOC103989437	103989437	12.6291	62.0466	4.913	2.29661	5.16e-11	2.86e-08	protein GOS9-like
chr3	LOC103978704	103978704	168.993	830.363	4.9136	2.29678	4.48e-05	0.00345193	chitinase 1-like
chr11	LOC103972249	103972249	2.71831	13.4735	4.95658	2.30935	0.000890666	0.030728	RING-H2 finger protein ATL66-like
chr10	LOC104000237	104000237	15.3156	75.9577	4.95949	2.31019	1.56e-12	1.26e-09	momilactone A synthase-like
chr9	LOC103998196	103998196	4.44237	22.5917	5.0855	2.34639	2.69e-05	0.00237898	chaperone protein dnaJ 20, chloroplastic-like
chr5	LOC103986053	103986053	29.3038	149.144	5.08959	2.34755	1.16e-06	0.000188475	curcumin synthase 2-like
chr6	LOC103987915	103987915	11.1377	57.2537	5.14054	2.36192	1.11e-10	6.04e-08	flavonol synthase/flavanone 3-hydroxylase-like
chr9	LOC103999070	103999070	27.6459	144.03	5.2098	2.38123	4.67e-07	8.86e-05	probable glutathione S-transferase parA
chr1	LOC103983138	103983138	4.34191	23.2052	5.34448	2.41805	7.93e-06	0.000899079	ethylene-responsive transcription factor 1B-like
chr4	LOC103981534	103981534	4.07747	22.2698	5.46167	2.44934	1.75e-05	0.00170857	probable polygalacturonase
chr7	LOC103992635	103992635	79.5239	437.721	5.50427	2.46055	5.32e-17	9.96e-14	dirigent protein 1-like
chr1	LOC103996826	103996826	7.09457	41.3561	5.82926	2.54331	4.32e-05	0.00335894	uncharacterized LOC103996826
chr3	LOC103980031	103980031	4.07747	24.7241	6.06358	2.60017	3.57e-06	0.000479768	U-box domain-containing protein 2-like
chr2	LOC103976169	103976169	20.8845	127.015	6.08181	2.6045	9.68e-21	4.83e-17	21 kDa protein-like
chr3	LOC103978703	103978703	13.2928	82.1486	6.17995	2.6276	3.03e-07	6.08e-05	chitinase 1-like
chr6	LOC103990016	103990016	1.92239	12.0401	6.26311	2.64688	0.000813472	0.0287606	putative transcription factor bHLH041
chr8	LOC103995115	103995115	20.8501	131.773	6.32001	2.65993	1.38e-13	1.29e-10	early light-induced protein 1, chloroplastic-like
NW_008996219.1	LOC103975095	103975095	11.0398	71.3054	6.45893	2.69129	0.000347003	0.0157165	benzyl alcohol O-benzoyltransferase
chr8	LOC103994671	103994671	10.5745	69.4147	6.56438	2.71466	4.33e-05	0.00336204	dirigent protein 11-like
chr3	LOC103978004	103978004	1.92239	12.9756	6.74972	2.75483	0.000327832	0.0152206	probable receptor-like protein kinase At5g47070
chr10	LOC103999590	103999590	2.22119	15.3143	6.89463	2.78547	9.9e-05	0.00648656	protein ELC-like
chr9	LOC103999184	103999184	15.5801	108.135	6.94062	2.79506	2.1e-20	8.97e-17	cell number regulator 10-like
chr2	LOC103973932	103973932	2.2873	15.958	6.97681	2.80257	7.72e-05	0.00532239	caffeic acid 3-O-methyltransferase-like
chr7	LOC103990552	103990552	8.15493	57.661	7.07069	2.82185	1.17e-12	9.77e-10	ethylene-responsive transcription factor ERF010-like
chr3	LOC103977653	103977653	87.8428	639.893	7.28453	2.86484	1.18e-11	7.7e-09	pathogenesis-related protein 1-like
chr8	LOC103996480	103996480	1.35916	9.90775	7.28964	2.86585	0.00118705	0.0372225	receptor-like protein kinase HSL1
chr3	LOC103978702	103978702	142.444	1107.49	7.77491	2.95883	0.0012212	0.0379358	chitinase 1-like
chr2	LOC103976643	103976643	1.79017	14.0569	7.85227	2.97311	0.000131511	0.00779845	uncharacterized LOC103976643
chr6	LOC103988682	103988682	22.7407	180.316	7.92919	2.98717	4.87e-21	2.92e-17	chitinase 6
chr4	LOC103981496	103981496	1.35916	10.8432	7.9779	2.99601	0.000455724	0.0191359	abscisic acid receptor PYL12-like
chr9	LOC103997507	103997507	1.35916	11.2807	8.29981	3.05308	0.000449948	0.0190033	WD repeat-containing protein 86-like
chr11	LOC103972093	103972093	8.65206	73.2367	8.46466	3.08145	9.82e-17	1.63e-13	ethylene-responsive transcription factor 1B-like
chr10	LOC103969483	103969483	26.3872	223.553	8.47203	3.08271	4.38e-14	4.52e-11	tyrosine/DOPA decarboxylase 2-like
chr3	LOC103978171	103978171	3.08322	26.3033	8.53112	3.09274	9.72e-08	2.26e-05	WRKY transcription factor 18-like
chr10	LOC103969738	103969738	4.50848	42.0249	9.32129	3.22053	2.94e-11	1.72e-08	anthranilate O-methyltransferase 3-like
chr7	LOC103990411	103990411	21.2837	203.304	9.5521	3.25582	0.000747515	0.0269051	expansin-B18-like
chr2	LOC103975389	103975389	1.35916	13.4433	9.89095	3.30611	6.5e-05	0.00465632	uncharacterized LOC103975389
chr11	LOC103971607	103971607	2.6522	27.0023	10.1811	3.34782	0.00032854	0.0152298	transcription factor MYB108-like
chr7	LOC103993069	103993069	1.72406	17.7685	10.3062	3.36544	5.21e-06	0.000635366	calcium-binding protein KIC-like
chr3	LOC103978073	103978073	0.92814	9.7317	10.4852	3.39028	0.000583467	0.0227898	transcription factor MYB108-like
chr4	LOC103980720	103980720	3.28155	36.9705	11.2662	3.49393	2.01e-11	1.23e-08	probable 4-coumarate--CoA ligase 3
chr9	LOC103999271	103999271	1.85628	21.1885	11.4145	3.51279	2.02e-07	4.23e-05	L-type lectin-domain containing receptor kinase IV.1-like
chr7	LOC103991267	103991267	0.994251	11.5724	11.6393	3.54094	0.000678737	0.0251904	uncharacterized LOC103991267
chr10	LOC103968639	103968639	0.92814	11.2807	12.1541	3.60337	0.000124816	0.00753579	ethylene-responsive transcription factor RAP2-4-like
chr7	LOC103991982	103991982	234.925	3293.08	14.0176	3.80916	0.000100193	0.00653679	protein P21-like
NW_008994287.1	LOC103974798	103974798	0.497125	8.18267	16.46	4.04089	0.000678844	0.0251904	dirigent protein 19-like
chr6	LOC103987931	103987931	0.497125	8.50456	17.1075	4.09656	0.000391129	0.0170989	probable WRKY transcription factor 70
chr10	LOC104000052	104000052	0.431015	8.35872	19.3931	4.27747	0.000393905	0.0171701	putative UDP-glucuronate:xylan alpha-glucuronosyltransferase 3
chr9	LOC103998247	103998247	1.35916	26.9169	19.8041	4.30773	2.37e-10	1.18e-07	cytokinin dehydrogenase 4-like
chr8	LOC103993913	103993913	1.29305	39.6258	30.6453	4.9376	0.000495481	0.02027	uncharacterized LOC103993913
chr8	LOC103995303	103995303	0.497125	21.1583	42.5613	5.41147	1.65e-09	6.96e-07	glucan endo-1,3-beta-glucosidase-like
NW_008997701.1	LOC103975217	103975217	23.3701	1210.86	51.8126	5.69523	1.69e-17	3.62e-14	uncharacterized LOC103975217
chr6	LOC103990272	103990272	0	6.63364	#DIV/0!	#NAME?	0.00058447	0.0227898	probable LRR receptor-like serine/threonine-protein kinase At3g47570
NW_008991838.1	LOC103974015	103974015	79.122	0.46773	0.0059115	-7.40226	3.48e-13	3.07e-10	obtusifoliol 14-alpha demethylase-like
chr5	LOC103984364	103984364	8.85039	0.613571	0.069327	-3.85044	0.000574202	0.02258	DEAD-box ATP-dependent RNA helicase 37-like
chr5	LOC103985868	103985868	26.1863	2.63033	0.100447	-3.31549	8.62e-08	2.03e-05	WAT1-related protein At4g08290-like
chr5	LOC103985792	103985792	21.215	2.1626	0.101937	-3.29425	8.9e-07	0.000150577	uncharacterized LOC103985792
chr5	LOC103984132	103984132	12.6291	1.54903	0.122656	-3.02731	0.000334805	0.015401	rho guanine nucleotide exchange factor 8-like
chr5	LOC103984342	103984342	14.2209	1.87092	0.131561	-2.92619	0.000239478	0.0117372	beta-1,3-galactosyltransferase pvg3-like
chr9	LOC103998447	103998447	11.9997	1.69487	0.141243	-2.82375	0.000493915	0.02027	uncharacterized LOC103998447
NW_008991876.1	LOC103974128	103974128	38.0538	6.34196	0.166658	-2.58504	3.2e-08	8.66e-06	uncharacterized LOC103974128
chr6	LOC103989812	103989812	32.3845	5.72839	0.176887	-2.4991	0.000183291	0.00978401	putative pectinesterase 11
chr5	LOC103985467	103985467	26.054	5.26066	0.201913	-2.30819	1.49e-05	0.00148813	cyclin-D4-1-like
chr4	LOC103982406	103982406	19.922	4.35541	0.218623	-2.19348	0.000368046	0.0164746	L-ascorbate oxidase homolog
chr4	LOC103982673	103982673	60.1995	13.4433	0.223313	-2.16286	2.04e-06	0.000311187	tubulin beta-7 chain-like
NW_008991816.1	LOC103973892	103973892	47.0046	10.8432	0.230684	-2.11601	1.34e-07	3.03e-05	alpha-dioxygenase 1-like
chr5	LOC103984800	103984800	30.1315	7.10137	0.235679	-2.0851	1.06e-05	0.00113787	cytochrome P450 87A3-like
chr5	LOC103986201	103986201	27.6776	6.63364	0.239675	-2.06085	0.000700531	0.025867	uncharacterized LOC103986201
chr5	LOC103984602	103984602	21.1145	5.11482	0.242241	-2.04548	0.00162423	0.0460028	probable protein arginine N-methyltransferase 6.2
chr8	LOC103993985	103993985	66.797	16.2497	0.24327	-2.03937	0.000388743	0.0170444	aspartic proteinase nepenthesin-1-like
NW_008991787.1	LOC103973770	103973770	43.5565	10.6974	0.245598	-2.02563	1.04e-06	0.000172788	protein ODORANT1-like
chr8	LOC103993571	103993571	16.8387	4.17936	0.248199	-2.01043	0.00145026	0.0426615	CEN-like protein 2
NW_008991876.1	LOC103974122	103974122	32.3527	8.35872	0.258362	-1.95253	2.15e-05	0.0020077	uncharacterized LOC103974122
chr6	LOC103988116	103988116	83.8975	22.1541	0.264062	-1.92105	4.58e-10	2.25e-07	polygalacturonase-like
chr5	LOC103983520	103983520	45.6111	12.1006	0.265298	-1.91431	2.29e-06	0.00033891	uncharacterized LOC103983520
chr5	LOC103985156	103985156	18.4306	4.93877	0.267966	-1.89988	0.000882089	0.0305376	26S protease regulatory subunit 6A-like
chr3	LOC103978390	103978390	26.9161	7.24721	0.269252	-1.89297	7.52e-05	0.00522529	GDSL esterase/lipase At5g45670-like
chr4	LOC103980265	103980265	63.9438	17.6529	0.276069	-1.8569	3.51e-08	9.22e-06	pathogenesis-related protein PRMS-like
chr1	LOC103995030	103995030	17.0714	4.76273	0.278988	-1.84172	0.00104817	0.0340438	methylecgonone reductase-like
chr7	LOC103990441	103990441	291.938	81.9174	0.280598	-1.83342	2.08e-19	6.92e-16	L-lactate dehydrogenase A-like
NW_008991513.1	LOC103973269	103973269	52.2747	14.6705	0.280642	-1.8332	3.3e-07	6.58e-05	glutathione S-transferase T1-like
chr1	LOC103977837	103977837	37.0278	10.4057	0.281024	-1.83123	0.000547342	0.0217961	anthocyanin 5-aromatic acyltransferase-like
chr11	LOC103971739	103971739	18.3645	5.26066	0.286458	-1.8036	0.00174003	0.0481226	protein NRT1/ PTR FAMILY 7.3-like
chr5	LOC103985651	103985651	107.233	31.0108	0.28919	-1.78991	4.03e-09	1.55e-06	uncharacterized LOC103985651
chr5	LOC103984456	103984456	627.901	182.589	0.290792	-1.78194	8.72e-22	6.53e-18	uncharacterized LOC103984456
chr2	LOC103975877	103975877	66.8922	19.554	0.292321	-1.77437	5.24e-06	0.000635366	uncharacterized LOC103975877
chr5	LOC103985124	103985124	199.68	62.781	0.314408	-1.66929	6.04e-05	0.00435576	glucomannan 4-beta-mannosyltransferase 9-like
NW_008993715.1	LOC103974683	103974683	40.6716	12.86	0.31619	-1.66113	0.000396367	0.0172523	nuclear cap-binding protein subunit 1-like
NW_008992692.1	LOC103974254	103974254	87.4118	28.0836	0.321279	-1.6381	4.51e-09	1.71e-06	inositol-3-phosphate synthase-like
chr9	LOC103997693	103997693	519.676	169.819	0.326779	-1.61361	2.22e-10	1.13e-07	uncharacterized LOC103997693
NW_008992761.1	LOC103974367	103974367	30.3298	10.1994	0.336284	-1.57225	0.000405475	0.0175467	uncharacterized LOC103974367
chr6	LOC103987658	103987658	27.8786	9.44002	0.338612	-1.56229	0.000658722	0.0246268	chlorophyll a-b binding protein CP26, chloroplastic-like
chr11	LOC103972230	103972230	183.106	62.4237	0.340917	-1.55251	3.28e-05	0.00274199	expansin-A2
chr8	LOC103993617	103993617	135.019	46.0584	0.341125	-1.55163	0.0015339	0.0442099	protein TIFY 5A-like
chr5	LOC103985192	103985192	28.574	9.76191	0.341636	-1.54947	0.000848781	0.0297282	cytochrome P450 94C1-like
chr5	LOC103983627	103983627	237.778	81.2434	0.341677	-1.5493	5.83e-09	2.12e-06	putative methylesterase 14, chloroplastic
chr9	LOC103998335	103998335	144.391	49.594	0.343471	-1.54174	1.14e-07	2.61e-05	uncharacterized LOC103998335
chr5	LOC103985400	103985400	30.4303	10.5213	0.345751	-1.53219	0.000537838	0.0215035	chloroplastic group IIB intron splicing facilitator CRS2, chloroplastic-like
chr5	LOC103984215	103984215	71.168	24.9001	0.349878	-1.51508	8.22e-07	0.000140732	uncharacterized LOC103984215
chr11	LOC103972321	103972321	65.8345	23.0594	0.350263	-1.51349	4.14e-06	0.00053944	putative leucine-rich repeat receptor-like serine/threonine-protein kinase At2g19230
chr9	LOC103997475	103997475	27.7781	9.7317	0.350337	-1.51318	0.000812965	0.0287606	uncharacterized LOC103997475
NW_008994854.1	LOC103974948	103974948	964.7	338.779	0.351176	-1.50974	4.42e-16	6.3e-13	36.4 kDa proline-rich protein-like
chr5	LOC103984595	103984595	375.516	132.543	0.352961	-1.50242	2.91e-05	0.00250786	uncharacterized LOC103984595
chr10	LOC104000551	104000551	36.4302	13.1517	0.36101	-1.46989	0.000295838	0.0139514	uncharacterized LOC104000551
chr5	LOC103985435	103985435	128.71	46.7022	0.362848	-1.46256	0.000622089	0.0237744	malate dehydrogenase, chloroplastic-like
chr7	LOC103991241	103991241	100.012	36.8548	0.368505	-1.44024	0.000124374	0.00752426	peroxidase P7-like
chr5	LOC103986441	103986441	48.1628	17.7987	0.369553	-1.43615	0.000623789	0.0237744	uncharacterized LOC103986441
chr5	LOC103984542	103984542	33.1143	12.3922	0.374227	-1.41802	0.00106227	0.0343901	L-ascorbate oxidase homolog
chr5	LOC103986325	103986325	73.5214	27.5304	0.374455	-1.41714	2.32e-06	0.000340147	L-ascorbate oxidase homolog
chr3	LOC103977576	103977576	105.414	39.6008	0.375669	-1.41246	5.12e-08	1.27e-05	cytokinin hydroxylase-like
chr5	LOC103983707	103983707	82.1074	30.9504	0.37695	-1.40755	1.1e-06	0.000179002	paramyosin-like
chr9	LOC103998107	103998107	29.801	11.3109	0.379549	-1.39764	0.00168374	0.0470787	auxin-responsive protein IAA4-like
NW_008991787.1	LOC103973766	103973766	276.226	105.394	0.381551	-1.39005	1.06e-08	3.29e-06	uncharacterized LOC103973766
chr5	LOC103984169	103984169	56.0533	21.3947	0.381685	-1.38954	5.33e-05	0.00397068	probable protein phosphatase 2C 32
NW_008991876.1	LOC103974126	103974126	2513.04	959.477	0.381799	-1.38912	4.65e-16	6.33e-13	protein ASPARTIC PROTEASE IN GUARD CELL 2
chr5	LOC103984219	103984219	52.5073	20.253	0.385718	-1.37438	4.81e-05	0.00365014	uncharacterized LOC103984219
chr5	LOC103985040	103985040	65.9667	25.7199	0.389893	-1.35885	2.93e-05	0.00251805	cellulose synthase A catalytic subunit 7 [UDP-forming]
chr5	LOC103984596	103984596	2957.63	1156.22	0.390927	-1.35503	2.95e-15	3.68e-12	Bowman-Birk type proteinase inhibitor-like
chr5	LOC103984037	103984037	44.8152	17.6529	0.393904	-1.34408	0.000456256	0.0191359	uncharacterized LOC103984037
chr5	LOC103983847	103983847	80.9809	31.9161	0.394118	-1.3433	4.44e-06	0.000567702	probable WRKY transcription factor 14
chr8	LOC103993226	103993226	433.529	171.489	0.395566	-1.33801	0.000179569	0.00964731	uncharacterized LOC103993226
chr5	LOC103984955	103984955	85.0901	33.7266	0.396363	-1.33511	2.25e-06	0.000336797	auxin response factor 18
chr5	LOC103984510	103984510	393.515	156.859	0.39861	-1.32695	0.0001	0.0065358	uncharacterized LOC103984510
NW_008991513.1	LOC103973290	103973290	83.4004	33.289	0.399147	-1.32501	3.75e-06	0.000498618	probable protein phosphatase 2C 27
chr5	LOC103986078	103986078	594.835	239.36	0.402397	-1.31331	7.61e-09	2.54e-06	omega-3 fatty acid desaturase, endoplasmic reticulum-like
chr5	LOC103985734	103985734	190.729	77.3609	0.405606	-1.30185	0.000651335	0.0244729	methylsterol monooxygenase 1-1-like
chr5	LOC103984084	103984084	47.7662	19.378	0.405684	-1.30157	0.000390454	0.0170943	uncharacterized LOC103984084
chr6	LOC103989023	103989023	476.612	194.121	0.407295	-1.29585	1.95e-12	1.54e-09	polyamine oxidase-like
chr5	LOC103983737	103983737	90.7594	36.9705	0.407346	-1.29567	2e-06	0.000307459	V-type proton ATPase subunit G1-like
chr2	LOC103971167	103971167	55.3922	22.6219	0.408394	-1.29196	0.000190913	0.0101008	expansin-A11-like
chr11	LOC103971811	103971811	827.555	338.532	0.409076	-1.28956	1.68e-14	1.8e-11	uncharacterized LOC103971811
chr9	LOC103999542	103999542	201.779	82.9684	0.411184	-1.28214	5.13e-06	0.000635366	uncharacterized LOC103999542
chr6	LOC103987463	103987463	214.17	88.1739	0.4117	-1.28034	1e-09	4.49e-07	ethylene-responsive transcription factor RAP2-4-like
chr5	LOC103986232	103986232	88.2051	36.3267	0.411843	-1.27983	8.95e-05	0.00599571	histone-lysine N-methyltransferase, H3 lysine-9 specific SUVH1-like
chr9	LOC103999544	103999544	1371.82	570.896	0.416158	-1.2648	0.000513348	0.020774	uncharacterized LOC103999544
chr2	LOC103968843	103968843	40.2088	16.7476	0.416517	-1.26355	0.00134875	0.040552	uncharacterized LOC103968843
chr2	LOC103969489	103969489	2455.98	1025.79	0.417671	-1.25956	7.19e-14	7.18e-11	pyruvate, phosphate dikinase, chloroplastic-like
chr5	LOC103984461	103984461	56.4843	23.6428	0.418572	-1.25645	8.67e-05	0.00585742	uncharacterized LOC103984461
chr1	LOC103970455	103970455	44.5507	18.88	0.423787	-1.23859	0.000695218	0.0257342	potassium channel KAT4-like
chr11	LOC103972512	103972512	41.999	17.7987	0.42379	-1.23858	0.000889679	0.030728	uncharacterized LOC103972512
chr2	LOC103976711	103976711	178.703	76.0431	0.425529	-1.23267	9.1e-09	2.9e-06	probable trehalose-phosphate phosphatase 6
chr5	LOC103984206	103984206	253.713	108.105	0.426092	-1.23076	9.99e-10	4.49e-07	ADP-ribosylation factor 2-like
chr11	LOC103972232	103972232	496.814	211.865	0.426447	-1.22956	0.000198941	0.0103789	peroxidase 4
chr8	LOC103994393	103994393	47.6657	20.4291	0.42859	-1.22233	0.00143657	0.0423003	pyruvate kinase, cytosolic isozyme-like
chr10	LOC103969602	103969602	151.253	64.9082	0.429138	-1.22049	5.47e-07	0.000102113	probable sulfate transporter 3.3
chr5	LOC103984487	103984487	641.242	276.853	0.431746	-1.21175	7.23e-09	2.51e-06	tubulin beta-7 chain-like
chr4	LOC103981612	103981612	38.5852	16.7174	0.43326	-1.2067	0.00165891	0.0467315	uncharacterized LOC103981612
chr5	LOC103986190	103986190	206.785	90.1552	0.435986	-1.19765	0.000160965	0.00890991	RING-H2 finger protein ATL2
chr5	LOC103983851	103983851	877.191	382.534	0.43609	-1.1973	4.74e-12	3.46e-09	uncharacterized LOC103983851
NW_008991831.1	LOC103973977	103973977	140.681	61.5737	0.437684	-1.19204	4.02e-07	7.77e-05	thaumatin-like protein 1b
chr5	LOC103984267	103984267	327.998	144.231	0.43973	-1.18531	9.16e-10	4.22e-07	alanine--glyoxylate aminotransferase 2 homolog 3, mitochondrial-like
chr8	LOC103995916	103995916	48.8609	21.5104	0.440237	-1.18365	0.000612748	0.0235853	uncharacterized LOC103995916
NW_008991856.1	LOC103974070	103974070	114.624	50.7055	0.442363	-1.1767	1.4e-05	0.00141437	uncharacterized LOC103974070
chr5	LOC103983855	103983855	701.003	310.288	0.442635	-1.17581	2.19e-05	0.0020322	DNA topoisomerase 2-like
chr5	LOC103986063	103986063	78.7597	34.8683	0.442717	-1.17554	5.98e-05	0.00433688	transcription repressor OFP1-like
chr5	LOC103985569	103985569	444.043	198.416	0.446841	-1.16217	0.000231238	0.0114742	tubulin beta-1 chain-like
chr2	LOC103968665	103968665	377.557	169.815	0.449773	-1.15273	0.000964293	0.0321209	aspartic proteinase nepenthesin-1-like
chr5	LOC103983536	103983536	213.673	96.2107	0.45027	-1.15114	2.71e-08	7.44e-06	auxin response factor 17
chr5	LOC103985023	103985023	1851.44	834.548	0.450756	-1.14958	0.000418494	0.0179802	14 kDa proline-rich protein DC2.15-like
chr2	LOC103972267	103972267	87.7793	39.631	0.451485	-1.14725	0.000310308	0.0145755	xylem cysteine proteinase 1-like
chr5	LOC103985805	103985805	288.353	130.903	0.453968	-1.13934	7.31e-09	2.51e-06	methylsterol monooxygenase 1-1-like
chr5	LOC103984672	103984672	98.3168	45.0677	0.458393	-1.12534	2.42e-05	0.00219638	uncharacterized LOC103984672
chr8	LOC103993974	103993974	1627.31	749.467	0.460557	-1.11855	1.55e-11	9.65e-09	probable 2-aminoethanethiol dioxygenase
NW_008991513.1	LOC103973278	103973278	240.886	111.203	0.461643	-1.11515	3.21e-08	8.66e-06	probable prolyl 4-hydroxylase 3
chr5	LOC103985679	103985679	63.2458	29.2253	0.462091	-1.11375	0.000263191	0.0126712	transcription repressor OFP4
chr5	LOC103984083	103984083	134.649	62.2529	0.462334	-1.11299	2.89e-06	0.000400934	probable LRR receptor-like serine/threonine-protein kinase At1g14390
chr5	LOC103983686	103983686	102.228	47.3459	0.463142	-1.11047	1.73e-05	0.00170039	starch synthase 3, chloroplastic/amyloplastic-like
chr5	LOC103984843	103984843	1809.74	838.391	0.463265	-1.11009	0.000721166	0.0263688	delta(24)-sterol reductase-like
chr5	LOC103985197	103985197	49.3237	22.8531	0.46333	-1.10989	0.00080611	0.0285678	COX assembly mitochondrial protein 2 homolog
chr7	LOC103990518	103990518	167.129	77.8234	0.465649	-1.10268	0.00174415	0.0481384	kinesin-like protein NACK2
chr5	LOC103984290	103984290	1186.55	555.377	0.46806	-1.09523	1.13e-05	0.00120037	lysosomal beta glucosidase-like
chr5	LOC103985360	103985360	135.276	63.5905	0.47008	-1.08902	0.000154384	0.00867875	uncharacterized protein At2g39910
chr11	LOC103971032	103971032	247.517	116.554	0.470894	-1.08653	8.25e-08	1.96e-05	peroxidase P7-like
chr6	LOC103988505	103988505	47.1712	22.2396	0.471465	-1.08478	0.00101548	0.0333073	transcription repressor OFP6-like
chr5	LOC103986275	103986275	69.6449	33.2286	0.477115	-1.06759	0.000187777	0.00998787	uncharacterized LOC103986275
chr5	LOC103986113	103986113	204.558	97.6691	0.477463	-1.06654	1.55e-07	3.42e-05	uncharacterized LOC103986113
chr5	LOC103986401	103986401	58.2745	27.8523	0.47795	-1.06507	0.000734606	0.0266326	transcription factor RF2a-like
chr1	LOC103996973	103996973	448.831	215.275	0.479634	-1.05999	3.85e-09	1.5e-06	ATP-citrate synthase beta chain protein 1
chr3	LOC103977780	103977780	88.5065	42.5832	0.481131	-1.0555	0.000102383	0.00662194	proteoglycan 4-like
chr11	LOC103971823	103971823	82.8689	40.0081	0.482788	-1.05054	8.87e-05	0.00596963	probable serine/threonine-protein kinase At1g01540
NW_008995866.1	LOC103975055	103975055	66.4295	32.0921	0.483101	-1.0496	0.0012304	0.0380636	protein YLS9-like
chr5	LOC103984036	103984036	302.011	145.981	0.483363	-1.04882	4.46e-08	1.13e-05	uncharacterized LOC103984036
NW_008997248.1	LOC103975191	103975191	179.959	87.0624	0.483791	-1.04755	1.01e-06	0.000170352	pectinesterase-like
chr10	LOC103968460	103968460	80.9466	39.1935	0.48419	-1.04636	0.000988724	0.0327164	copper amine oxidase 1-like
chr4	LOC103980663	103980663	78.2282	37.9914	0.485648	-1.04202	0.000249223	0.0121399	auxin-induced protein 22D-like
chr10	LOC103999830	103999830	185.065	89.924	0.485905	-1.04125	5.57e-07	0.000102953	probable trehalose-phosphate phosphatase 6
chr5	LOC103983537	103983537	273.764	133.066	0.486058	-1.0408	0.000438139	0.0186371	BTB/POZ domain-containing protein At1g30440-like
chr9	LOC103997199	103997199	1416.74	689.827	0.48691	-1.03827	0.000584078	0.0227898	beta-glucosidase 13-like
chr5	LOC103983841	103983841	89.5325	43.6041	0.48702	-1.03795	8.64e-05	0.00585616	MIP18 family protein At1g68310-like
chr9	LOC103998373	103998373	812.141	396.39	0.488081	-1.03481	1.81e-09	7.51e-07	fasciclin-like arabinogalactan protein 2
chr5	LOC103983822	103983822	113.365	55.3526	0.488267	-1.03426	2.24e-05	0.0020742	probable serine/threonine-protein kinase At1g01540
chr11	LOC103970395	103970395	374.9	183.092	0.488375	-1.03394	5.66e-06	0.000667178	probable aquaporin TIP2-1
chr5	LOC103985492	103985492	58.2084	28.4357	0.488515	-1.03352	0.000724259	0.0264174	protein TONSOKU
chr5	LOC103986315	103986315	843.677	412.555	0.488996	-1.03211	1.16e-07	2.63e-05	tubulin beta chain-like
chr5	LOC103984681	103984681	615.529	301.442	0.489729	-1.02995	9.33e-09	2.94e-06	endoglucanase 10-like
chr5	LOC103984224	103984224	141.442	69.2938	0.489909	-1.02941	6.8e-06	0.000786506	uncharacterized LOC103984224
chr5	LOC103983688	103983688	72.2627	35.5371	0.491776	-1.02393	0.000259068	0.012513	probable beta-1,3-galactosyltransferase 2
chr5	LOC103984640	103984640	334.559	164.599	0.491989	-1.0233	5.23e-06	0.000635366	probable rhamnose biosynthetic enzyme 1
chr9	LOC103998822	103998822	626.042	308.015	0.492004	-1.02326	7.69e-09	2.54e-06	expansin-A11-like
chr8	LOC103993411	103993411	125.066	61.5789	0.49237	-1.02218	2.03e-05	0.0019234	probable ADP-ribosylation factor GTPase-activating protein AGD11
chr5	LOC103983701	103983701	56.1856	27.6763	0.492587	-1.02155	0.00119653	0.0374022	double-stranded RNA-binding protein 2-like
chr9	LOC103997680	103997680	341.394	168.231	0.492775	-1.021	2.57e-06	0.000364916	peroxidase 1-like
chr5	LOC103985357	103985357	62.6825	31.066	0.495609	-1.01273	0.00069942	0.0258578	5'-nucleotidase domain-containing protein DDB_G0275467
chr5	LOC103986344	103986344	168.062	83.2955	0.495623	-1.01268	4.61e-06	0.000587269	uncharacterized LOC103986344
chr5	LOC103986161	103986161	57.0819	28.3201	0.49613	-1.01121	0.00131699	0.0399985	uncharacterized LOC103986161
chr5	LOC103983799	103983799	108.13	53.6577	0.496235	-1.01091	3.92e-05	0.00312095	guanylate-binding protein 4-like
NW_008991769.1	LOC103973660	103973660	216.397	107.527	0.496897	-1.00898	0.00140602	0.0416466	glucan endo-1,3-beta-glucosidase 11-like
chr5	LOC103984565	103984565	190.901	94.9232	0.497238	-1.00799	1.17e-06	0.000188475	65-kDa microtubule-associated protein 3-like
chr5	LOC103985309	103985309	64.0099	31.8556	0.497667	-1.00675	0.000664345	0.0248061	cyclin-dependent kinase E-1-like
chr5	LOC103984246	103984246	112.839	56.3182	0.499102	-1.00259	3.57e-05	0.00292756	two-component response regulator ARR9-like
chr5	LOC103985716	103985716	119.73	59.8236	0.499654	-1.001	2.46e-05	0.00221034	intersectin-1-like
