# Supplementary material for: Comparative Digital Gene Expression Analysis of Tissue-Cultured Plantlets of Highly Resistant and Susceptible Banana Cultivars in Response to Fusarium oxysporum
Source: Int J Mol Sci. 2018 Jan 24;19(2):350. doi: 10.3390/ijms19020350 (PMC5855572; doi:10.3390/ijms19020350)
Supplement: Supplementary file 1 [file ijms-19-00350-s001.zip › suppl. final/ijms-255688-supplementary/Table S6=DEseqSig BXI-YKI.xlsx]

## Sheet: Sheet1
Chr	gene	GENE ID	BX-I-1,BX-I-2	YK-I-1,YK-I-2	foldChange	log2FoldChange	pval	padj	Description
chr8	LOC103993939	103993939	213	429.238	2.0152	1.01092	0.00023534	0.036109	ethylene-responsive transcription factor 4-like
chr6	LOC103989673	103989673	266.833	539.648	2.02242	1.01608	0.000169341	0.0281597	probable carboxylesterase 8
chr11	LOC103971931	103971931	294.394	599.423	2.03613	1.02583	0.000137143	0.024965	phospholipase A1-Igamma1, chloroplastic-like
chr6	LOC103987869	103987869	346.826	707.365	2.03954	1.02824	0.000145918	0.0258535	probable protein phosphatase 2C 49
chr1	LOC103989972	103989972	122.875	252.638	2.05605	1.03987	0.000300634	0.0416797	pathogenesis-related protein PR-4-like
chr1	LOC103993297	103993297	121.814	251.402	2.06381	1.04531	0.000267631	0.0390505	bZIP transcription factor 60
chr3	LOC103976840	103976840	119.503	247.081	2.06756	1.04793	0.0002903	0.0413448	probable WRKY transcription factor 11
chr9	LOC103998006	103998006	1423.38	2967.04	2.0845	1.0597	0.000381314	0.0489232	nitrate reductase [NADH]-like
chr10	LOC103969460	103969460	113.011	238.345	2.10904	1.07659	0.000228574	0.0352525	uncharacterized LOC103969460
chr4	LOC103980252	103980252	100.405	212.121	2.11266	1.07906	0.000247841	0.0370715	uncharacterized LOC103980252
chr6	LOC103987585	103987585	84.6289	179.798	2.12454	1.08715	0.000384608	0.0491341	probable BOI-related E3 ubiquitin-protein ligase 2
chr3	LOC103977235	103977235	774.418	1648.46	2.12864	1.08993	8.62e-05	0.018332	phenylpropanoylacetyl-CoA synthase-like
chr11	LOC103970573	103970573	264.661	571.223	2.15832	1.10991	4.05e-05	0.0107524	beta-glucosidase 32-like
NW_008991480.1	LOC103972768	103972768	126.501	275.327	2.17648	1.122	9.16e-05	0.0191951	keratin, type I cytoskeletal 10-like
chr7	LOC103990974	103990974	145.397	317.857	2.18613	1.12838	5.72e-05	0.0136153	transcription factor JUNGBRUNNEN 1-like
chr1	LOC103989489	103989489	284.06	625.986	2.20371	1.13993	2.28e-05	0.00765735	miraculin-like
chr6	LOC103989706	103989706	350.034	771.463	2.20396	1.1401	2.32e-05	0.0076619	zinc finger CCCH domain-containing protein 33-like
chr2	LOC103968966	103968966	232.299	512.83	2.20763	1.1425	2.71e-05	0.00831529	putative methyltransferase DDB_G0268948
chr6	LOC103989914	103989914	70.1914	155.933	2.22155	1.15156	0.000271484	0.0394195	hexose carrier protein HEX6
chr3	LOC103976946	103976946	75.61	168.053	2.22264	1.15227	0.000222522	0.0344979	ethylene-responsive transcription factor RAP2-13-like
chr11	LOC103972000	103972000	267.957	598.256	2.23265	1.15876	1.93e-05	0.00684472	ethylene-responsive transcription factor 2-like
chr2	LOC103971535	103971535	130.871	292.464	2.23475	1.16011	4.57e-05	0.0117313	4-coumarate--CoA ligase-like 10
chr6	LOC103990187	103990187	1224.02	2758.95	2.254	1.17249	6.76e-05	0.015242	laccase-24-like
chr10	LOC103969470	103969470	58.608	132.647	2.2633	1.17843	0.000322619	0.043257	L-ascorbate oxidase homolog
chr1	LOC103977900	103977900	260.253	591.501	2.27279	1.18447	1.23e-05	0.00482541	uncharacterized LOC103977900
chr1	LOC103994758	103994758	1582.49	3614.11	2.28381	1.19144	9.4e-05	0.0194244	glutathione S-transferase U17-like
chr10	LOC103969465	103969465	68.1952	156.643	2.29698	1.19974	0.000153674	0.0265946	ABC transporter C family member 3-like
chr3	LOC103977229	103977229	233.865	538.182	2.30125	1.20242	1.02e-05	0.00434894	uncharacterized LOC103977229
NW_008993795.1	LOC103974727	103974727	52.0906	120.404	2.31144	1.20879	0.000373289	0.0481009	probable small nuclear ribonucleoprotein G
chr6	LOC103989550	103989550	278.289	644.502	2.31594	1.2116	0.000162577	0.0273404	syntaxin-121-like
chr6	LOC103987563	103987563	62.2965	144.904	2.32604	1.21788	0.000153183	0.0265946	uncharacterized LOC103987563
chr10	LOC103969708	103969708	65.8716	153.517	2.33054	1.22067	0.000137913	0.024965	exocyst complex component EXO70B1-like
chr11	LOC103970300	103970300	81.8881	191.471	2.3382	1.2254	6.5e-05	0.0148742	homeobox-leucine zipper protein ROC5-like
chr7	LOC103992655	103992655	463.524	1085.59	2.34203	1.22776	5.79e-06	0.00278214	uncharacterized LOC103992655
chr10	LOC103968833	103968833	101.176	237.786	2.35022	1.2328	2.82e-05	0.00856789	17.3 kDa class II heat shock protein-like
chr10	LOC104000010	104000010	68.9415	162.811	2.36159	1.23976	0.000178092	0.0292878	U-box domain-containing protein 8
chr11	LOC103971749	103971749	91.2219	215.486	2.36222	1.24014	3.49e-05	0.00953374	probable xyloglucan endotransglucosylase/hydrolase protein 30
chr6	LOC103987581	103987581	208.414	493.761	2.36913	1.24436	5.64e-06	0.00278214	respiratory burst oxidase homolog protein B
chr8	LOC103995072	103995072	137.565	325.946	2.3694	1.24452	1.12e-05	0.00456605	cytochrome P450 710A1-like
chr3	LOC103976880	103976880	77.7699	186.248	2.39486	1.25994	4.16e-05	0.0109641	probable xyloglucan endotransglucosylase/hydrolase protein 23
chr2	LOC103971736	103971736	82.0644	199.492	2.43092	1.2815	2.67e-05	0.00828436	transcription repressor MYB6-like
chr8	LOC103993264	103993264	67.0586	164.453	2.45237	1.29418	4.05e-05	0.0107524	MLO-like protein 6
chr4	LOC103980457	103980457	134.434	331.898	2.46886	1.30385	0.000130933	0.0240578	U-box domain-containing protein 16-like
chr4	LOC103980251	103980251	138.399	344.124	2.48646	1.31409	3.94e-05	0.0106621	NAC domain-containing protein 68-like
chr10	LOC103969165	103969165	1007.82	2510.91	2.49143	1.31698	0.000189779	0.030535	mitochondrial uncoupling protein 5-like
chr8	LOC103993506	103993506	54.1245	134.913	2.49265	1.31768	7.09e-05	0.0158621	uncharacterized LOC103993506
chr5	LOC103985296	103985296	48.2384	120.667	2.50148	1.32278	0.000123619	0.022855	uncharacterized LOC103985296
chr10	LOC103968788	103968788	62.2461	156.479	2.51387	1.32991	3.32e-05	0.00923931	curcumin synthase 3-like
chr3	LOC103976901	103976901	143.969	364.715	2.53329	1.34101	1.89e-06	0.00144489	probable alpha,alpha-trehalose-phosphate synthase [UDP-forming] 9
chr7	LOC103992690	103992690	78.3256	200.371	2.55818	1.35512	9.26e-06	0.00411461	uncharacterized LOC103992690
chr8	LOC103994515	103994515	71.3784	183.089	2.56505	1.35899	1.23e-05	0.00482541	alpha carbonic anhydrase 7-like
chr7	LOC103990768	103990768	38.0577	97.6962	2.56706	1.36012	0.000208108	0.0326029	ethylene-responsive transcription factor ERF113-like
NW_008996531.1	LOC103975131	103975131	76.2538	196.855	2.58158	1.36825	5.48e-05	0.0133816	probable L-type lectin-domain containing receptor kinase S.5
chr8	LOC103993757	103993757	40.2301	105.788	2.62957	1.39483	9.22e-05	0.0191951	probable protein phosphatase 2C 6
chr4	LOC103982922	103982922	48.1628	128.411	2.66618	1.41478	3.26e-05	0.0091574	probable N-acetyltransferase HLS1
chr4	LOC103980149	103980149	418.645	1118.73	2.67227	1.41806	2.29e-07	0.00029607	LOB domain-containing protein 41-like
chr7	LOC103992519	103992519	60.7049	162.271	2.67312	1.41852	0.000189255	0.030535	U-box domain-containing protein 16-like
chr2	LOC103976699	103976699	104.017	279.078	2.68299	1.42384	1.06e-06	0.00090429	uncharacterized LOC103976699
NW_008991792.1	LOC103973794	103973794	226.326	616.018	2.72181	1.44457	1.37e-07	0.000185188	cytochrome P450 94B3-like
chr5	LOC103984194	103984194	34.281	94.0434	2.74331	1.45592	9.6e-05	0.0194442	NAC domain-containing protein 68-like
chr8	LOC103994685	103994685	150.943	419.757	2.7809	1.47555	8.69e-07	0.00078362	ethylene-responsive transcription factor 4-like
chr5	LOC103986340	103986340	66.8068	186.248	2.78787	1.47916	2.42e-06	0.00159104	calcium-binding protein KIC-like
chr2	LOC103975110	103975110	41.7462	116.535	2.79151	1.48105	2.63e-05	0.00827894	probable BOI-related E3 ubiquitin-protein ligase 2
chr9	LOC103998187	103998187	27.3842	76.5446	2.79521	1.48296	0.000201211	0.0318576	myb-related protein Myb4-like
chr7	LOC103992513	103992513	28.9758	81.0248	2.7963	1.48352	0.000162311	0.0273404	probable WRKY transcription factor 70
NW_008992685.1	LOC103974226	103974226	38.0703	107.194	2.81568	1.49348	3.2e-05	0.0091574	uncharacterized LOC103974226
NW_008994369.1	LOC103974823	103974823	95.5039	269.613	2.82306	1.49726	2.36e-06	0.00159104	alpha carbonic anhydrase 7-like
chr4	LOC103981910	103981910	91.2722	257.819	2.82473	1.49811	3.59e-07	0.000384134	probable mitochondrial chaperone BCS1-B
chr3	LOC103977890	103977890	267.932	771.375	2.87899	1.52556	2.46e-06	0.00159104	zinc finger A20 and AN1 domain-containing stress-associated protein 11-like
chr3	LOC103977971	103977971	22.5213	64.9317	2.88312	1.52763	0.000347407	0.0457563	uncharacterized LOC103977971
chr11	LOC103972449	103972449	160.365	462.405	2.88346	1.5278	5.22e-07	0.000535461	calcium-binding protein PBP1-like
chr3	LOC103979138	103979138	27.9273	80.5453	2.88411	1.52812	0.000112053	0.0216583	cytochrome P450 71A1-like
chr1	LOC103980421	103980421	27.2709	79.1916	2.90389	1.53799	0.00011018	0.0214354	uncharacterized LOC103980421
chr1	LOC103992720	103992720	41.8595	121.73	2.90807	1.54006	9.79e-06	0.0042234	protein ECERIFERUM 1-like
chr8	LOC103995455	103995455	58.5324	170.259	2.9088	1.54042	1.99e-06	0.00146999	E3 ubiquitin-protein ligase RING1-like
chr6	LOC103987744	103987744	43.8431	128.214	2.92438	1.54813	7.1e-06	0.00320245	cytochrome P450 CYP72A219-like
chr10	LOC104000297	104000297	20.8542	61.2789	2.93845	1.55505	0.000358898	0.0468551	leucine-rich repeat receptor protein kinase EXS
chr8	LOC103994781	103994781	92.612	272.507	2.94246	1.55702	6.99e-06	0.00319942	mitogen-activated protein kinase kinase 9-like
chr9	LOC103999483	103999483	66.4903	195.798	2.94476	1.55815	0.000106615	0.0211256	peroxidase 24-like
chr6	LOC103988682	103988682	47.1773	139.413	2.95508	1.5632	4.82e-06	0.00247299	chitinase 6
chr7	LOC103990446	103990446	79.3614	236.037	2.97421	1.57251	2.85e-06	0.0017603	cytochrome P450 89A2-like
chr7	LOC103991203	103991203	27.9021	83.1785	2.98108	1.57584	0.000144963	0.0258382	protein NRT1/ PTR FAMILY 4.6-like
chr5	LOC103984282	103984282	68.2204	206.572	3.02801	1.59837	2.4e-07	0.000297048	zinc finger protein ZAT6-like
chr1	LOC103978475	103978475	44.4491	135.261	3.04306	1.60552	1.47e-05	0.00548194	uncharacterized LOC103978475
chr3	LOC103978784	103978784	63.8629	194.631	3.04763	1.60769	2.97e-07	0.00034038	uncharacterized LOC103978784
chr2	LOC103975319	103975319	40.6725	124.114	3.05155	1.60954	0.000240632	0.0365442	uncharacterized protein At1g15400-like
chr8	LOC103993739	103993739	61.0339	187.038	3.06448	1.61564	3.61e-07	0.000384134	cytochrome P450 94A1-like
chr1	LOC103997054	103997054	19.3508	59.3279	3.06592	1.61632	0.000251375	0.0374121	myb-related protein 305-like
chr10	LOC104000899	104000899	19.8813	61.6598	3.1014	1.63292	0.000183417	0.0298338	uncharacterized LOC104000899
chr11	LOC103972282	103972282	171.189	532.242	3.10908	1.63649	3.77e-09	9.35e-06	nematode resistance protein-like HSPRO2
chr10	LOC103968512	103968512	123.722	386.058	3.12036	1.64171	0.00036961	0.0478339	probable lipoxygenase 6
chr9	LOC103997701	103997701	31.1105	97.5784	3.13651	1.64916	1.33e-05	0.00512632	uncharacterized LOC103997701
chr10	LOC103969135	103969135	158.079	498.771	3.1552	1.65773	2.92e-05	0.00868572	uncharacterized LOC103969135
chr7	LOC103992490	103992490	136.644	433.984	3.17602	1.66722	6.91e-07	0.000685126	NAC domain-containing protein 68-like
chr6	LOC103989656	103989656	89.8066	287.743	3.20402	1.67989	1.22e-08	2.42e-05	NAC domain-containing protein 68-like
chr7	LOC103991982	103991982	554.293	1782.49	3.21579	1.68517	0.000138387	0.024965	protein P21-like
chr9	LOC103997113	103997113	58.5828	188.457	3.21694	1.68569	3.03e-05	0.00884585	monothiol glutaredoxin-S9-like
chr10	LOC103968977	103968977	72.4772	236.714	3.26605	1.70755	1.78e-08	2.94e-05	E3 ubiquitin-protein ligase RING1
chr3	LOC103979054	103979054	47.2529	154.377	3.26704	1.70798	2.85e-07	0.000339164	calcium-binding protein PBP1-like
chr1	LOC103995757	103995757	76.0398	248.703	3.27069	1.7096	1.47e-08	2.57e-05	uncharacterized LOC103995757
chr6	LOC103988092	103988092	32.1211	105.755	3.29238	1.71913	4.29e-05	0.011212	scarecrow-like protein 23
chr6	LOC103990142	103990142	15.5993	52.2473	3.34933	1.74387	0.000220175	0.0343128	ankyrin repeat-containing protein At3g12360-like
chr9	LOC103996966	103996966	168.362	565.889	3.36114	1.74895	6.67e-06	0.0031037	CBL-interacting serine/threonine-protein kinase 11-like
chr2	LOC103973170	103973170	70.3551	238.172	3.38528	1.75928	6.28e-06	0.00296574	leucine-rich repeat receptor-like serine/threonine/tyrosine-protein kinase SOBIR1
chr10	LOC103968974	103968974	16.1046	55.3081	3.43429	1.78001	0.000122574	0.0228034	uncharacterized LOC103968974
chr6	LOC103989635	103989635	40.7355	140.043	3.43786	1.78151	0.000286817	0.0410875	uncharacterized LOC103989635
chr4	LOC103980882	103980882	67.564	233.541	3.45659	1.78935	9.53e-06	0.00416965	E3 ubiquitin-protein ligase RING1-like
chr6	LOC103989437	103989437	27.7888	96.822	3.48421	1.80083	2.77e-06	0.00175147	protein GOS9-like
chr7	LOC103990398	103990398	60.8686	214.489	3.5238	1.81713	4.56e-05	0.0117313	abscisic acid 8'-hydroxylase 1-like
chr8	LOC103995192	103995192	40.1672	141.983	3.53481	1.82163	6.41e-05	0.014798	21 kDa protein-like
chr6	LOC103989063	103989063	15.0184	53.653	3.57248	1.83693	0.000104894	0.0209549	NAC domain-containing protein 2-like
chr3	LOC103977471	103977471	18.2393	65.6934	3.60174	1.8487	2.64e-05	0.00827894	uncharacterized LOC103977471
chr7	LOC103991701	103991701	22.0034	81.7399	3.71488	1.89332	0.000122202	0.0228034	uncharacterized LOC103991701
NW_008996321.1	LOC103975117	103975117	25.6793	95.4958	3.71879	1.89483	1.26e-06	0.00101152	uncharacterized LOC103975117
chr3	LOC103978704	103978704	180.967	676.135	3.73623	1.90158	8.55e-12	3.63e-08	chitinase 1-like
chr3	LOC103979906	103979906	13.3513	50.1785	3.75833	1.91009	0.000107168	0.0211256	uncharacterized LOC103979906
chr3	LOC103980071	103980071	11.2292	42.2237	3.76018	1.9108	0.000280115	0.0404753	F-box protein SNE-like
chr9	LOC103998624	103998624	28.4201	107.41	3.77937	1.91815	0.000247643	0.0370715	uncharacterized LOC103998624
chr5	LOC103985911	103985911	20.4622	77.4708	3.78605	1.92069	4e-06	0.00220307	mannose/glucose-specific lectin-like
chr7	LOC103992023	103992023	40.7607	157.306	3.85927	1.94833	8.62e-09	1.83e-05	RING-H2 finger protein ATL2-like
chr9	LOC103997814	103997814	12.8333	49.9154	3.88951	1.95959	7.44e-05	0.0162733	disease resistance RPP13-like protein 4
chr6	LOC103989196	103989196	17.1657	69.0364	4.02177	2.00783	4.69e-06	0.00244664	pathogenesis-related genes transcriptional activator PTI5-like
chr10	LOC103968609	103968609	38.6763	160.636	4.15333	2.05427	0.000142082	0.0254772	probable calcium-binding protein CML45
chr4	LOC103983075	103983075	29.5063	122.933	4.16635	2.05878	2.14e-08	3.35e-05	uncharacterized LOC103983075
chr1	LOC103977426	103977426	15.5867	65.2277	4.18483	2.06517	0.000102215	0.0205576	chaperone protein dnaJ 11, chloroplastic-like
chr5	LOC103985522	103985522	32.8154	138.519	4.22118	2.07765	2.74e-08	4.08e-05	putative nuclease HARBI1
chr4	LOC103980148	103980148	17.1909	73.9304	4.30056	2.10453	1.21e-06	0.00100391	probable ribose-5-phosphate isomerase 2
chr10	LOC104000137	104000137	17.734	76.3801	4.30699	2.10668	8.31e-07	0.000780694	probable WRKY transcription factor 40
chr7	LOC103992834	103992834	9.14485	39.53	4.32265	2.11192	0.000113123	0.0217241	putative calcium-transporting ATPase 13, plasma membrane-type
chr7	LOC103991268	103991268	48.2132	209.041	4.33577	2.11629	4.89e-11	1.82e-07	probable WRKY transcription factor 50
chr1	LOC103975993	103975993	18.795	81.707	4.34726	2.12011	9.6e-05	0.0194442	ethylene-responsive transcription factor ERF107-like
chr6	LOC103989653	103989653	11.2544	49.0221	4.35583	2.12295	2.87e-05	0.00863936	NAC domain-containing protein 100-like
chr7	LOC103990423	103990423	85.8537	375.248	4.37078	2.12789	3.78e-13	2.81e-09	ethylene-responsive transcription factor ERF105-like
chr6	LOC103988504	103988504	55.7413	243.861	4.37487	2.12924	1.33e-08	2.47e-05	probable CCR4-associated factor 1 homolog 11
chr4	LOC103982876	103982876	11.2544	49.403	4.38967	2.13411	2.48e-05	0.00810313	sugar carrier protein C-like
chr10	LOC104000237	104000237	27.3464	120.889	4.42065	2.14426	1.69e-06	0.00132605	momilactone A synthase-like
chr9	LOC103999315	103999315	39.6618	175.792	4.43227	2.14804	1.79e-10	5.91e-07	U-box domain-containing protein 17-like
chr10	LOC103969557	103969557	14.576	64.8521	4.44923	2.15356	1.43e-05	0.00545582	transmembrane protein 45A-like
chr4	LOC103983205	103983205	13.9951	62.6518	4.47668	2.16243	2.9e-06	0.0017603	UDP-glycosyltransferase 73C3-like
chr6	LOC103987361	103987361	12.8963	58.6977	4.55151	2.18635	4.48e-06	0.0023948	uncharacterized LOC103987361
chr10	LOC103969146	103969146	13.9574	64.2028	4.59993	2.20161	2.07e-06	0.00146999	uncharacterized LOC103969146
chr10	LOC103999704	103999704	54.5921	251.344	4.60404	2.2029	2.15e-12	1.28e-08	glucan endo-1,3-beta-glucosidase-like
chr3	LOC103978384	103978384	7.5155	36.2528	4.82374	2.27015	9.47e-05	0.0194323	pathogenesis-related genes transcriptional activator PTI5-like
chr3	LOC103978702	103978702	149.995	751.008	5.00688	2.32391	1.45e-13	2.16e-09	chitinase 1-like
chr8	LOC103996083	103996083	7.50291	37.7243	5.02796	2.32997	5.59e-05	0.0135279	probable WRKY transcription factor 65
chr6	LOC103989217	103989217	13.3261	72.5767	5.44621	2.44525	5.11e-05	0.0128408	uncharacterized LOC103989217
chr8	LOC103993650	103993650	45.6739	262.083	5.73814	2.52058	2.42e-15	7.2e-11	ethylene-responsive transcription factor 11-like
chr10	LOC103968378	103968378	4.8125	28.2322	5.86643	2.55248	0.000116812	0.0221734	uncharacterized LOC103968378
chr11	LOC103970771	103970771	6.46704	38.171	5.90238	2.5613	1.45e-05	0.00545582	RING-H2 finger protein ATL3-like
chr8	LOC103993913	103993913	3.73886	22.9902	6.14899	2.62035	0.000287113	0.0410875	uncharacterized LOC103993913
chr4	LOC103980836	103980836	16.61	114.551	6.89652	2.78587	6.14e-12	3.05e-08	probable indole-3-acetic acid-amido synthetase GH3.8
chr10	LOC104000716	104000716	4.26939	30.4655	7.1358	2.83507	2.09e-05	0.00721787	probable N-acetyltransferase HLS1-like
chr8	LOC103995280	103995280	4.8125	39.6096	8.23055	3.04099	5.79e-06	0.00278214	putative lipoxygenase 5
chr10	LOC104000780	104000780	11.8101	106.906	9.05211	3.17825	2.43e-13	2.41e-09	probable LRR receptor-like serine/threonine-protein kinase At1g74360
chr3	LOC103978871	103978871	2.67781	27.6211	10.3148	3.36665	5.52e-06	0.00278214	uncharacterized LOC103978871
chr4	LOC103982392	103982392	1.61676	18.4579	11.4166	3.51306	8.27e-05	0.0178462	uncharacterized LOC103982392
chr1	LOC103978466	103978466	1.61676	20.1788	12.481	3.64166	2.99e-05	0.00881082	disease resistance protein At4g27190-like
chr1	LOC104000185	104000185	0.530525	12.0733	22.7573	4.50826	0.000301393	0.0416797	probable calcium-binding protein CML31
chr10	LOC104000052	104000052	0	10.2209	Inf	#NAME?	0.000165227	0.02763	putative UDP-glucuronate:xylan alpha-glucuronosyltransferase 3
chr5	LOC103985894	103985894	12.3154	0	0	#VALUE!	1.52e-05	0.00558591	putative inactive cadmium/zinc-transporting ATPase HMA3
chr10	LOC103968350	103968350	8.61433	0	0	#VALUE!	0.000302453	0.0416797	protein SELF-PRUNING-like
NW_008991838.1	LOC103974015	103974015	71.6302	2.23325	0.0311774	-5.00335	3.69e-06	0.00207093	obtusifoliol 14-alpha demethylase-like
chr5	LOC103985467	103985467	23.6453	2.84433	0.120292	-3.05539	3.24e-05	0.0091574	cyclin-D4-1-like
NW_008991876.1	LOC103974128	103974128	29.5063	4.05273	0.137351	-2.86406	1.8e-05	0.00644246	uncharacterized LOC103974128
chr8	LOC103995304	103995304	64.5067	10.6347	0.164862	-2.60067	4.8e-08	6.81e-05	uncharacterized LOC103995304
chr5	LOC103984333	103984333	28.9758	5.59	0.19292	-2.37393	0.000148648	0.0261813	uncharacterized LOC103984333
chr7	LOC103990734	103990734	38.6763	8.2699	0.213823	-2.22551	6.17e-05	0.0144656	uncharacterized LOC103990734
chr1	LOC103989140	103989140	54.2379	12.52	0.230834	-2.11507	1.05e-05	0.00439211	uncharacterized LOC103989140
chr5	LOC103985367	103985367	273.84	66.6663	0.24345	-2.03831	4.88e-05	0.0124184	pectinesterase/pectinesterase inhibitor PPE8B-like
chr7	LOC103991590	103991590	101.82	25.5714	0.251144	-1.99341	9.91e-07	0.000867334	inorganic pyrophosphatase 2
NW_008991494.1	LOC103972990	103972990	63.9384	16.5727	0.259198	-1.94788	1.21e-05	0.00482541	protein CUP-SHAPED COTYLEDON 3-like
chr6	LOC103987084	103987084	39.7878	10.6676	0.268112	-1.89909	0.000315006	0.0426297	squamosa promoter-binding-like protein 16
chr6	LOC103989943	103989943	46.2044	12.3884	0.268122	-1.89904	0.000150256	0.026309	NAC domain-containing protein 21/22-like
chr5	LOC103985820	103985820	44.5877	12.7693	0.286386	-1.80397	0.000349588	0.0458407	NAC domain-containing protein 21/22-like
chr5	LOC103983707	103983707	70.8478	20.5925	0.290659	-1.7826	2.51e-05	0.00810852	paramyosin-like
chr5	LOC103986163	103986163	95.6172	28.298	0.295951	-1.75657	3.63e-06	0.00207093	probable sugar phosphate/phosphate translocator At3g11320
NW_008991513.1	LOC103973269	103973269	49.4505	14.9505	0.302333	-1.72579	0.000266124	0.0390219	glutathione S-transferase T1-like
chr9	LOC103999538	103999538	463.357	141.062	0.304436	-1.71579	2.85e-09	7.72e-06	peroxidase 39-like
chr1	LOC103999736	103999736	78.4641	24.1137	0.307322	-1.70218	2.29e-05	0.00765735	polygalacturonase At1g48100-like
chr5	LOC103985368	103985368	443.037	137.922	0.311311	-1.68357	1.95e-09	5.79e-06	ethylene-responsive transcription factor 1-like
chr5	LOC103985110	103985110	398.599	127.893	0.320857	-1.64	5.25e-09	1.2e-05	GDSL esterase/lipase At5g55050-like
chr9	LOC103998335	103998335	128.963	41.7113	0.323436	-1.62845	2.13e-06	0.0014773	uncharacterized LOC103998335
chr8	LOC103995220	103995220	140.079	49.0359	0.350059	-1.51433	4.51e-06	0.0023948	uncharacterized LOC103995220
chr5	LOC103985205	103985205	67.5765	23.7191	0.350996	-1.51047	0.000314131	0.0426297	uncharacterized LOC103985205
chr5	LOC103983959	103983959	76.8977	27.654	0.359621	-1.47545	0.000206644	0.0325449	protein ENHANCED DISEASE RESISTANCE 2-like
chr5	LOC103985723	103985723	180.473	65.7263	0.36419	-1.45724	3.07e-06	0.00180024	monocopper oxidase-like protein SKU5
chr5	LOC103986325	103986325	93.9878	34.3347	0.36531	-1.45281	8.53e-05	0.0182764	L-ascorbate oxidase homolog
chr5	LOC103986177	103986177	274.374	101.42	0.369641	-1.4358	3.08e-06	0.00180024	fasciclin-like arabinogalactan protein 11
chr5	LOC103983627	103983627	151.573	56.6947	0.374043	-1.41872	1.11e-05	0.00456605	putative methylesterase 14, chloroplastic
chr2	LOC103968665	103968665	216.977	81.2359	0.374399	-1.41735	2.03e-06	0.00146999	aspartic proteinase nepenthesin-1-like
chr5	LOC103984491	103984491	82.1526	30.8135	0.375076	-1.41474	0.000257401	0.0379297	O-glucosyltransferase rumi homolog
NW_008991856.1	LOC103974070	103974070	115.385	44.1089	0.382276	-1.38731	5.92e-05	0.0139859	uncharacterized LOC103974070
chr10	LOC103969677	103969677	383.771	148.288	0.386399	-1.37184	8.39e-07	0.000780694	uncharacterized LOC103969677
chr5	LOC103984662	103984662	127.183	49.2056	0.38689	-1.37001	5.27e-05	0.0130647	glutamic acid-rich protein-like
chr5	LOC103983905	103983905	88.607	34.7813	0.392534	-1.34911	0.000296372	0.0414169	cytochrome P450 724B1-like
chr5	LOC103985765	103985765	148.415	58.6648	0.395277	-1.33907	7.28e-05	0.0160523	xyloglucan endotransglucosylase/hydrolase protein 9-like
chr5	LOC103985775	103985775	133.195	52.8446	0.396747	-1.33371	6.63e-05	0.0150545	phosphoinositide phosphatase SAC6-like
chr8	LOC103993555	103993555	105.873	42.2566	0.399123	-1.32509	0.000170631	0.0282166	uncharacterized LOC103993555
chr5	LOC103986421	103986421	104.838	42.4539	0.404949	-1.30419	0.000315076	0.0426297	uncharacterized LOC103986421
chr5	LOC103986182	103986182	201.706	83.2252	0.412606	-1.27716	2.28e-05	0.00765735	uncharacterized LOC103986182
chr11	LOC103971659	103971659	152.407	62.9615	0.413115	-1.27539	5.69e-05	0.0136153	dehydrin COR410-like
chr6	LOC103989871	103989871	1304.57	541.325	0.414945	-1.26901	3.24e-05	0.0091574	premnaspirodiene oxygenase-like
chr8	LOC103995016	103995016	134.547	57.6071	0.428156	-1.22379	0.000197138	0.0315484	uncharacterized LOC103995016
chr5	LOC103985734	103985734	159.404	69.5764	0.436477	-1.19602	0.000121033	0.0228016	methylsterol monooxygenase 1-1-like
chr5	LOC103983685	103983685	197.158	86.1024	0.436717	-1.19523	7.28e-05	0.0160523	ubiquitin thioesterase OTU1
chr5	LOC103986059	103986059	495.192	220.399	0.445079	-1.16787	1.67e-05	0.00606838	probably inactive leucine-rich repeat receptor-like protein kinase At3g28040
chr5	LOC103985307	103985307	459.429	205.759	0.447857	-1.15889	2.07e-05	0.00721787	probable methyltransferase PMT21
chr5	LOC103984050	103984050	470.245	211.97	0.450766	-1.14955	2.63e-05	0.00827894	uncharacterized protein At1g66480-like
chr5	LOC103985313	103985313	240.509	108.495	0.451108	-1.14846	7.51e-05	0.0163249	probable xyloglucan endotransglucosylase/hydrolase protein 30
NW_008991787.1	LOC103973767	103973767	228.155	103.752	0.454742	-1.13688	0.000110166	0.0214354	BAG family molecular chaperone regulator 1-like
chr3	LOC103979506	103979506	454.847	207.583	0.456381	-1.13169	3.36e-05	0.00926697	probable polygalacturonase
chr8	LOC103995873	103995873	177.581	81.2933	0.457782	-1.12727	0.000253531	0.0375453	BTB/POZ domain-containing protein At1g03010-like
chr10	LOC103968472	103968472	2417.64	1108.26	0.458403	-1.12531	8.79e-05	0.0185639	induced stolen tip protein TUB8-like
chr11	LOC103971204	103971204	318.795	146.206	0.458621	-1.12463	6.29e-05	0.0146161	methionine S-methyltransferase-like
chr5	LOC103984905	103984905	171.152	79.1067	0.462202	-1.1134	0.000293901	0.0414169	E3 ubiquitin-protein ligase RNF14
chr5	LOC103984973	103984973	516.156	241.551	0.46798	-1.09548	5.13e-05	0.0128408	tubulin alpha-3 chain
chr5	LOC103984324	103984324	539.704	253.051	0.468871	-1.09274	5.36e-05	0.0131972	uncharacterized LOC103984324
chr9	LOC103997574	103997574	194.543	91.2649	0.469123	-1.09196	0.000295215	0.0414169	auxin-responsive protein IAA30-like
chr4	LOC103982987	103982987	262.891	123.47	0.469663	-1.0903	0.000159967	0.027209	auxin-responsive protein IAA4-like
chr5	LOC103986367	103986367	220.426	104.527	0.474207	-1.07641	0.000239725	0.0365442	magnesium transporter MRS2-F-like
NW_008991799.1	LOC103973832	103973832	272.112	129.192	0.474775	-1.07468	0.000180084	0.0294526	ATPase 10, plasma membrane-type-like
chr5	LOC103985597	103985597	207.718	99.2006	0.477572	-1.06621	0.000304445	0.0417609	U-box domain-containing protein 3
chr8	LOC103993452	103993452	278.982	134.979	0.483828	-1.04743	0.000245793	0.0370715	glycerophosphodiester phosphodiesterase GDE1-like
chr5	LOC103986436	103986436	236.379	114.702	0.485244	-1.04322	0.000331686	0.0440758	uncharacterized LOC103986436
chr5	LOC103983525	103983525	673.261	330.224	0.490485	-1.02772	0.000116953	0.0221734	pyruvate dehydrogenase E1 component subunit beta
chr5	LOC103985214	103985214	1032.15	509.745	0.493867	-1.01781	0.000155325	0.0267248	V-type proton ATPase 16 kDa proteolipid subunit c1
chr5	LOC103983689	103983689	564.735	278.979	0.494001	-1.01741	0.000158657	0.0271413	aminomethyltransferase, mitochondrial-like
chr5	LOC103983997	103983997	583.254	291.551	0.49987	-1.00038	0.000199093	0.031691	aldehyde dehydrogenase family 2 member B7, mitochondrial-like
